# Supplementary material for: Circulating neprilysin hypothesis: A new opportunity for sacubitril/valsartan in patients with heart failure and preserved ejection fraction?
Source: PLoS One. 2021 May 14;16(5):e0249674. doi: 10.1371/journal.pone.0249674 (PMC8121351; doi:10.1371/journal.pone.0249674)
Supplement: S2 File — (XLSX) [file pone.0249674.s002.xlsx]

## Sheet: Supporting_Information
Id	Age	Sex	Etiology	HF_duration_months	Diabetes	Hypertension	COPD	NYHA_class	BMI	NTproBNP	Neprilysin	LVEF	Beta_blocker	ACEI_ARB	Sac_Val	MRA	Ivabradin	Loop_diuretic	Digoxin	Hydralazine	Nitrates	ICD	CRT	Primary_composite_EP	Secondary_composite_EP	Death	Cause_death	CV_death	HF_hospitalization	FU_death_years	FU_composite_end_points_years
1	65	2	4	97.0197	0	1	0	2	37.7778	113.3	4.33148	60	1	1	0	1	0	1	1	0	0	0	0	1	1	1	2	1	1	7.8768	7.80287
2	76	1	1	71.4539	0	1	0	3	31.4359	2137	0.5986	15	0	1	0	1	0	1	1	1	1	1	0	1	1	1	1	1	1	1.74949	1.53593
3	83	1	3	90.0263	1	0	0	3	28.5156	910.2	0.5484	22	1	1	0	1	0	1	1	1	1	0	0	1	1	1	4	1	1	1.40178	0.966461
4	66	1	4	126.586	1	1	0	2	25.1559	189.2	1.4904	56	1	1	0	1	1	1	1	1	1	1	1	1	1	0	#NULL!	0	1	13.3361	11.6906
5	79	1	1	61.3026	1	1	0	2	27.6817	1750	0.41668	51	1	1	0	1	0	1	0	1	1	0	0	1	#NULL!	1	0	#NULL!	0	7.03354	7.03354
6	61	2	3	87.2632	1	1	1	2	33.1111	614.6	1.7976	55	1	1	0	1	0	1	0	0	1	0	0	1	0	1	6	0	0	1.67556	1.67556
7	67	1	2	63.5987	0	0	0	2	27.0169	17.57	0.47916	37	1	1	0	0	0	1	0	0	0	0	0	0	0	0	#NULL!	0	0	12.9747	12.9747
8	75	1	5	74.5	1	0	1	2	32.311	505.3	0.70968	42	0	1	0	1	0	1	1	0	0	0	0	1	1	1	2	1	1	2.47775	2.21492
9	57	1	2	72.2237	0	1	0	2	21.6333	89.51	8.96928	37	1	1	0	0	0	1	1	0	0	0	0	0	0	0	#NULL!	0	0	13.3279	13.3279
10	74	2	1	70.5987	1	1	0	2	28.229	340	0.249	55	1	1	0	0	0	1	0	0	1	0	0	1	0	1	6	0	0	2.48871	2.48871
11	67	1	5	79.7632	1	0	0	2	35.0293	291.6	0.669	43	1	1	0	0	0	1	1	1	1	0	0	1	1	1	6	0	1	5.44832	0.70089
12	62	1	1	112.875	0	1	1	2	28.9811	1579	0.5294	43	1	1	0	0	0	1	1	1	1	0	0	1	0	1	6	0	0	10.0123	10.0123
13	60	1	2	200.875	1	1	0	3	41.1429	116.9	0.45456	31	1	1	0	1	0	1	1	1	1	0	0	1	1	1	2	1	1	5.4538	4.89254
14	80	1	1	58.2368	1	1	0	3	32.3468	2395	0.249	29	1	1	0	1	0	1	1	0	1	0	0	1	#NULL!	1	0	#NULL!	0	8.67625	8.67625
15	66	1	1	59.5658	1	0	0	1	24.6097	267.8	0.84508	45	1	1	0	1	0	1	1	0	1	0	0	0	0	0	#NULL!	0	0	13.358	13.358
16	67	1	2	91.4145	1	1	0	3	25.0762	883.7	0.249	29	1	1	0	1	0	1	1	0	0	0	0	1	#NULL!	1	0	#NULL!	0	3.43053	3.43053
17	65	1	1	98.8092	1	0	0	1	29.34	62.21	0.56452	30	1	1	0	1	0	1	0	0	1	1	1	0	0	0	#NULL!	0	0	13.4018	13.4018
18	77	2	2	80.3289	1	0	0	2	23.7253	465.9	0.73016	56	1	1	0	1	0	1	1	0	0	0	0	1	1	1	7	1	1	8.94456	6.75154
19	75	1	2	67.4013	1	0	0	2	25.8478	1811	0.51236	47	1	1	0	0	0	1	0	1	1	0	0	1	1	1	3	1	1	7.28816	6.97604
20	82	2	6	71.1053	0	0	1	3	21.6206	631.9	1.00552	40	1	1	0	0	1	1	1	0	0	0	0	1	0	1	6	0	0	6.37919	6.37919
21	76	2	1	83.8026	1	1	0	2	24.2187	387.9	0.3068	41	1	1	0	1	0	1	0	0	1	0	0	0	0	0	#NULL!	0	0	13.1143	13.1143
22	75	1	1	76.1579	0	0	0	2	22.0386	1047	0.249	29	1	1	0	1	0	1	0	0	1	0	0	1	0	1	6	0	0	1.81793	1.81793
23	76	2	2	108.132	0	0	0	2	28.6642	1702	0.45456	45	1	1	0	1	1	1	1	0	1	0	0	1	1	1	1	1	1	12.3149	6.47228
24	69	1	1	67.4342	0	1	0	2	33.1	377.2	0.63234	24	1	1	0	1	0	1	1	0	1	0	0	1	0	1	6	0	0	5.5551	5.5551
25	69	2	6	88.8421	0	0	0	2	19.8791	1733	0.75308	48	1	1	0	1	1	1	1	0	0	0	0	1	1	1	1	1	1	7.31828	3.09651
26	74	1	1	104.724	1	1	0	3	28.3987	6348	1.09524	33	1	1	0	1	0	1	1	1	1	0	0	1	1	1	2	1	1	2.31348	2.05613
27	73	1	1	91.3026	1	1	0	2	24.6755	692.5	0.79628	40	1	1	0	1	0	1	0	0	1	0	0	1	1	0	#NULL!	0	1	13.2841	10.5161
28	83	1	1	75.9868	0	0	0	3	23.1481	2090	0.249	38	1	1	0	1	0	1	0	0	0	0	0	1	0	1	6	0	0	1.67009	1.67009
29	78	1	2	132.908	0	0	0	3	23.9	1654	3.74312	58	1	1	0	1	0	1	0	0	1	0	0	1	1	1	2	1	1	3.60849	1.77139
30	89	1	1	66.5724	0	1	0	3	33.1213	1774	0.52224	33	1	1	0	0	0	1	1	0	1	0	0	1	0	1	6	0	0	4.63244	4.63244
31	60	1	1	91.0724	0	1	0	2	30.4218	177.8	2.05716	54	1	1	0	1	0	1	0	0	0	0	0	0	0	0	#NULL!	0	0	13.2841	13.2841
32	80	2	1	84.1908	0	1	0	3	28.3554	1420	1.88096	30	1	1	0	0	0	1	1	0	1	0	0	1	0	1	6	0	0	4.3614	4.3614
33	60	1	2	127.033	0	0	0	2	27.0538	236.1	0.249	36	1	1	1	1	0	1	1	1	0	1	1	0	0	0	#NULL!	0	0	13.4401	13.4401
34	45	1	2	100.908	0	0	0	2	28.793	1170	0.62964	22	1	1	0	1	0	1	1	1	0	1	1	1	1	0	#NULL!	0	1	13.2841	2.27789
35	74	1	1	104.283	1	0	0	2	28.8338	1219	1.85578	28	1	1	0	1	0	1	1	1	1	0	1	1	1	1	1	1	1	3.50992	1.92471
36	76	1	1	181.02	1	1	0	2	24.577	190.1	0.6	35	1	1	1	1	0	1	1	0	1	0	1	1	0	1	6	0	0	11.7673	11.7673
37	63	2	4	74.1513	1	1	0	2	35.0032	172.1	0.7716	50	1	1	0	1	1	1	0	1	1	0	0	0	0	0	#NULL!	0	0	13.3196	13.3196
38	75	1	3	177.5	0	1	1	3	27.6638	618.1	11.2984	40	1	1	0	1	1	1	1	1	1	0	0	1	1	1	6	0	1	3.46886	2.2204
39	61	1	1	105.105	0	1	0	3	31.476	696.2	2.23528	23	1	1	0	1	0	1	1	0	1	1	1	1	1	0	#NULL!	0	1	13.2293	12.909
40	63	1	1	98.5724	0	1	0	2	34.9481	698.8	0.34376	30	1	1	0	1	0	1	0	0	0	0	0	1	1	1	2	1	0	1.5551	1.5551
41	78	1	1	101.803	0	0	0	2	24.4473	852.7	0.63236	29	0	1	0	0	0	0	0	0	1	0	0	1	1	1	7	1	0	1.77687	1.77687
42	68	2	2	72.8026	1	1	0	2	43.8577	1699	0.61904	62	1	1	0	1	0	1	1	1	1	0	0	1	1	1	1	1	0	8.5859	8.5859
43	74	1	2	101.105	1	1	0	2	29.7578	#NULL!	0.249	41	1	1	0	1	1	1	1	0	0	0	0	1	1	1	1	1	1	5.11704	4.89802
44	77	1	1	100.658	0	1	1	3	23.8895	2328	1.4156	42	1	1	0	1	0	1	1	1	1	0	0	1	1	1	6	0	1	2.45859	1.27036
45	66	1	5	84.3421	1	0	1	3	22.6562	172.2	0.75924	41	1	1	0	1	0	1	0	1	1	0	0	1	1	1	6	0	1	6.15469	1.36619
46	54	1	5	75.9408	0	0	1	2	26.3465	47.86	2.68572	39	1	1	0	1	0	1	1	0	1	0	0	0	0	0	#NULL!	0	0	13.2238	13.2238
47	67	2	1	90.5724	1	1	0	3	40.3491	#NULL!	0.40908	17	1	1	0	1	0	1	0	0	1	0	0	1	1	1	1	1	1	2.35455	1.53593
48	67	1	1	80.7763	1	0	0	2	32.6608	626.4	0.9	22	1	1	0	1	1	1	1	1	1	1	1	1	1	1	1	1	1	8.71732	8.10951
49	78	1	1	96.7895	0	1	1	1	25.4055	1672	0.34092	33	1	1	0	0	0	0	0	0	1	0	0	1	1	1	2	1	0	10.0151	10.0151
50	70	2	3	219.842	0	1	0	2	29.6875	1746	9.76492	45	1	1	0	1	0	1	1	1	0	0	0	1	1	1	1	1	1	9.40452	7.01437
51	69	1	2	103.263	1	0	0	2	29.7211	354.3	0.86764	42	1	1	0	0	0	1	0	0	1	1	0	0	0	0	#NULL!	0	0	13.3443	13.3443
52	75	1	1	104.572	0	0	1	2	20.4467	1935	0.57576	36	1	1	0	1	0	1	1	1	1	1	0	1	1	1	6	0	1	9.7577	9.75222
53	79	1	5	120.776	0	0	1	3	26.6097	2883	0.249	15	1	1	0	1	0	1	1	1	0	0	0	1	1	1	2	1	1	1.25667	0.350445
54	69	2	2	77.0461	0	1	0	2	36.5922	139.2	21.5238	49	1	1	0	1	0	1	1	0	0	0	0	0	0	0	#NULL!	0	0	13.4401	13.4401
55	72	1	1	115.612	1	0	0	2	27.3646	440	0.74076	41	1	1	0	0	0	1	0	0	1	0	0	1	1	1	2	1	0	0.462697	0.462697
56	71	1	5	175.033	0	0	0	2	27.933	650.3	0.249	41	1	1	0	1	0	1	1	0	0	0	0	1	0	1	6	0	0	1.30869	1.30869
57	73	2	1	74.4605	0	1	0	2	26.9111	922.3	0.4896	36	1	1	0	1	0	1	1	0	1	0	0	0	0	0	#NULL!	0	0	13.3087	13.3087
58	78	1	1	107.849	0	0	1	2	23.9334	1319	0.29168	30	1	1	0	1	0	1	0	0	0	0	0	1	0	1	6	0	0	8.86516	8.86516
59	51	1	1	140.816	1	1	0	1	27.0169	166.5	0.58024	35	1	1	0	1	1	1	0	0	0	0	0	0	0	0	#NULL!	0	0	13.4401	13.4401
60	75	1	1	89.8355	0	0	0	1	24.8016	603.5	64	37	1	1	0	1	0	1	0	0	1	0	0	1	0	1	6	0	0	11.5428	11.5428
61	63	1	1	91.2303	0	1	0	1	30.7958	105.5	0.249	46	1	1	0	0	0	1	0	0	1	0	0	0	0	0	#NULL!	0	0	13.3087	13.3087
62	61	1	1	111.901	0	1	0	2	23.4339	574.5	1.48076	23	1	1	0	0	0	1	0	0	0	0	0	1	1	1	2	1	0	1.56331	1.56331
63	70	1	1	55.8289	0	1	0	2	28.125	845.2	5.2674	28	1	1	1	1	0	1	0	0	1	1	1	1	1	1	6	0	1	12.9309	10.486
64	76	1	1	183.954	0	0	0	2	27.3588	1580	0.57408	24	1	1	0	1	0	1	1	1	1	0	0	1	1	1	1	1	1	2.38467	1.13621
65	77	2	1	79.8816	0	1	0	2	27.4348	1031	1.39728	38	1	1	0	1	0	1	0	0	1	0	0	1	1	1	1	1	0	2.30527	2.30527
66	63	1	6	71.8816	1	0	0	2	30.5858	2892	1.32876	27	1	1	0	1	0	1	1	0	0	0	1	1	1	1	2	1	0	1.50856	1.50856
67	61	1	1	69.5395	0	0	0	1	28.6288	253.5	0.77776	41	1	1	0	1	0	1	1	0	1	0	0	1	1	1	6	0	1	9.63176	9.52225
68	70	1	3	63.8487	0	0	0	2	21.83	529.5	0.9568	74	0	1	0	1	0	1	0	1	1	0	0	1	1	1	1	1	1	1.19097	0.536619
69	64	1	1	83.0329	0	1	0	3	25.9095	832.8	0.249	31	1	1	1	1	0	0	1	1	1	1	0	1	1	0	#NULL!	0	1	13.2293	12.6297
70	84	1	4	63.8816	1	1	0	2	28.0277	5323	1.76924	41	1	1	0	1	0	1	0	0	1	0	0	1	0	1	6	0	0	1.9822	1.9822
71	75	1	5	110.796	0	0	0	2	27.3797	1268	0.5726	18	1	1	0	1	0	1	1	1	1	1	1	1	1	1	1	1	1	4.15606	3.71526
72	67	1	1	106.961	0	0	1	2	28.6689	64.22	0.46876	27	0	1	0	1	0	1	0	0	1	1	0	1	1	1	7	1	0	3.09377	3.09377
73	82	2	1	97.75	1	0	0	3	26.3779	5614	0.2552	21	1	1	0	0	0	1	1	0	1	0	0	1	1	1	1	1	1	1.74949	1.74675
74	78	2	4	56.2039	0	1	0	2	26.6728	166	0.375	65	1	1	0	0	0	1	1	0	0	0	0	0	0	0	#NULL!	0	0	13.4428	13.4428
75	68	1	1	59.7829	0	1	0	2	23.7118	892.2	0.249	47	1	1	0	0	0	1	0	0	1	0	0	1	1	1	1	1	1	11.5264	10.2697
76	63	2	6	213.697	0	1	0	3	32.4662	607.4	1.46428	55	1	1	0	1	0	1	1	1	1	0	0	1	1	0	#NULL!	0	1	12.9829	0.386037
77	58	1	1	79.0329	1	0	0	2	25.5922	130.4	0.31252	37	1	1	0	0	1	0	0	0	1	0	0	0	0	0	#NULL!	0	0	13.191	13.191
78	70	1	1	97.2566	0	1	1	3	23.7698	9879	0.38236	45	1	1	0	1	0	1	0	0	1	0	0	1	1	1	1	1	0	0.851472	0.851472
79	75	2	4	82.0724	0	1	0	2	34.7353	1737	0.249	38	1	1	0	1	0	1	1	1	1	1	1	1	1	1	6	0	1	11.8412	5.76318
80	62	2	4	114.836	1	1	0	3	27.8159	904.6	0.75366	30	1	1	0	1	0	1	1	1	1	0	0	1	1	1	1	1	1	4.12594	3.07461
81	57	2	3	85.2632	0	0	0	2	28.3053	1160	0.45456	51	0	1	0	1	0	1	1	0	0	0	0	0	0	0	#NULL!	0	0	13.1526	13.1526
82	41	1	5	79.9539	0	0	0	1	43.9342	19.03	1.37036	56	1	1	0	1	0	1	1	0	0	0	0	0	0	0	#NULL!	0	0	13.076	13.076
83	57	1	2	172.961	1	1	0	2	29.0688	799.6	0.3646	21	1	1	0	1	0	1	1	1	0	1	1	1	1	1	1	1	1	6.14648	0.0219028
84	66	1	1	56.9145	1	0	0	2	31.4173	3207	0.8148	30	1	1	0	1	0	1	0	1	1	1	1	1	1	1	7	1	1	2.81725	0.62423
85	66	1	1	79.6776	0	1	0	2	25.9107	2650	0.40908	36	1	1	0	1	0	1	0	1	1	1	0	1	1	1	0	#NULL!	1	9.69747	5.05407
86	79	1	4	56.2632	1	1	0	2	23.4952	936.5	0.26136	69	1	1	0	1	0	1	1	1	1	0	0	1	0	1	6	0	0	11.2991	11.2991
87	61	1	1	127.296	0	1	0	2	24.0882	296.5	0.28408	32	1	1	1	0	1	1	0	0	1	1	1	0	0	0	#NULL!	0	0	13.0951	13.0951
88	75	1	1	64.8092	0	0	0	2	24.9135	1496	0.82788	40	1	1	0	1	0	1	0	0	1	0	0	1	1	1	2	1	0	9.25394	9.25394
89	68	1	1	80.0855	1	1	1	2	27.6993	974.8	0.61112	16	1	1	0	1	0	1	1	0	0	1	1	1	0	1	6	0	0	8.65982	8.65982
90	73	2	1	51.5197	0	1	0	2	38.4468	705.6	2.24052	32	1	1	0	1	0	1	0	1	1	0	0	1	1	1	1	1	1	13.3826	8.52567
91	80	1	1	119.539	0	1	1	3	21.2585	20335	64	20	1	1	0	1	0	1	0	1	1	0	0	1	0	1	6	0	0	1.85352	1.85352
92	75	1	1	55.1776	1	1	0	2	22.5069	353.2	0.6	58	1	1	0	0	0	1	1	0	0	0	0	0	0	0	#NULL!	0	0	13.1636	13.1636
93	64	2	4	56.8158	0	1	0	2	70.7485	118.5	0.91936	60	1	1	0	0	0	1	1	1	1	0	0	1	1	0	#NULL!	0	1	12.9719	11.3922
94	82	2	1	77.0855	1	0	0	2	25.5676	1032	0.249	28	1	1	0	1	1	1	0	1	1	0	0	1	1	1	1	1	1	10.1027	8.47091
95	61	1	1	171.118	0	1	0	2	27.7319	2619	0.80644	35	1	1	0	1	0	1	1	1	1	0	0	1	1	1	3	1	0	8.57221	8.57221
96	60	1	1	51.2895	0	1	0	2	29.8828	117.7	0.3125	36	1	1	1	0	0	1	0	0	1	0	0	1	1	0	#NULL!	0	1	13.4127	7.75359
97	71	1	2	57.3487	0	0	1	1	29.6665	292.4	0.45312	56	1	1	0	0	0	1	1	1	1	0	0	0	0	0	#NULL!	0	0	13.358	13.358
98	83	1	1	50.7303	1	1	0	2	29.3848	1981	0.249	32	1	1	0	1	0	1	0	1	1	0	0	1	1	1	3	1	0	0.0793977	0.0793977
99	61	1	1	51.3224	0	0	0	2	27.0051	1095	0.249	20	1	1	0	0	0	1	0	0	1	0	0	1	1	1	7	1	0	6.53799	6.53799
100	70	1	1	98.6908	0	1	0	2	23.1473	2312	0.54928	33	1	1	0	1	0	1	0	0	0	0	0	1	0	1	6	0	0	1.11431	1.11431
101	70	2	2	195.184	0	0	0	3	22.9854	1925	1.29808	30	1	1	0	1	0	1	1	1	1	0	0	1	1	1	1	1	1	5.31691	3.2334
102	71	2	3	180.039	0	1	1	2	28.3053	821.3	0.44444	69	1	1	0	1	0	1	1	1	1	0	0	1	1	1	6	0	1	10.4805	1.03217
103	58	1	1	122.171	1	0	0	2	25.0135	2233	1.9762	27	1	1	0	1	0	1	1	1	1	1	0	1	1	1	1	1	1	2.57632	1.61807
104	69	2	3	181.408	0	0	0	2	32.311	461.8	1.06492	60	1	1	0	1	0	1	1	1	0	0	0	1	1	1	5	1	1	13.2977	1.8809
105	77	2	1	103.533	0	0	0	2	22.8516	1742	0.47728	27	1	1	0	1	0	1	0	0	0	1	0	1	1	1	1	1	1	1.94935	1.70294
106	55	2	6	50.5197	0	0	0	2	23.6013	111.8	0.249	61	1	1	0	0	0	0	0	0	0	0	0	0	0	0	#NULL!	0	0	13.4209	13.4209
107	66	1	2	56.0263	0	1	1	2	25.5937	209.1	0.53704	37	1	1	0	0	1	1	0	0	0	0	0	1	1	1	6	0	1	7.95346	4.9117
108	59	1	1	48.5921	1	0	0	1	28.6689	501.4	9.39596	41	1	1	0	1	0	1	1	1	1	0	0	1	0	1	6	0	0	12.9281	12.9281
109	85	1	1	119.599	0	1	1	3	21.875	3496	0.249	21	1	1	0	1	0	1	1	1	1	0	0	1	1	1	6	0	1	2.3655	2.2204
110	52	2	6	102.289	1	0	0	2	23.4339	1168	2.6418	28	1	1	0	1	0	1	1	1	1	1	1	1	1	1	1	1	1	7.24983	0.104038
111	61	1	2	48.8289	0	0	0	2	22.4001	782	0.28126	25	1	1	0	0	1	1	1	1	1	1	1	1	1	0	#NULL!	0	1	13.399	8.32854
112	50	1	1	50.9013	0	1	0	1	22.0932	337.3	0.249	39	1	1	0	0	0	0	0	0	0	1	0	0	0	0	#NULL!	0	0	13.1526	13.1526
113	73	2	1	53.8684	1	1	0	2	20.7612	1085	0.72224	45	1	1	0	1	0	1	1	1	1	0	0	1	1	1	1	1	1	4.38604	2.73785
114	49	1	1	45.8618	0	1	0	2	30.478	303	0.95968	32	1	1	0	0	0	1	0	1	1	0	0	0	0	0	#NULL!	0	0	13.4374	13.4374
115	76	2	6	52.5724	0	0	0	2	23.4694	206.4	0.92224	52	1	1	0	1	0	1	1	0	0	0	0	1	0	1	6	0	0	5.17728	5.17728
116	58	1	1	49.5789	0	0	0	2	24.2215	62.57	0.5238	51	1	1	0	0	1	1	0	0	0	0	0	0	0	0	#NULL!	0	0	13.0951	13.0951
117	39	1	5	79.1776	0	0	0	2	26.8274	6	1.03704	50	1	1	0	1	0	1	1	0	0	0	0	0	0	0	#NULL!	0	0	13.076	13.076
118	68	1	1	46	0	0	0	2	23.8236	2172	8.6264	28	1	1	0	0	0	1	0	0	1	0	0	1	1	1	3	1	0	4.52841	4.52841
119	60	1	1	103.947	0	0	0	2	24.2031	173.6	0.249	24	1	1	1	0	0	1	0	0	1	1	0	0	0	0	#NULL!	0	0	13.0951	13.0951
120	49	2	1	73.9342	0	0	0	2	23.0469	575.4	2.59132	29	1	1	0	1	0	0	0	0	0	1	0	0	0	0	#NULL!	0	0	13.4018	13.4018
121	77	2	1	45.9671	0	1	0	2	22.5183	4155	0.52352	25	1	1	0	1	1	1	1	0	1	0	0	1	1	1	2	1	1	8.13963	5.71116
122	82	1	1	46.7895	0	1	0	2	27.9904	8208	0.71818	20	1	1	0	0	0	1	0	0	1	0	0	1	1	1	2	1	1	1.15264	0.626968
123	73	2	1	56.6711	0	1	0	2	27.7662	1148	0.63116	28	1	1	0	0	0	1	0	0	1	0	0	1	0	1	6	0	0	5.76591	5.76591
124	49	1	1	56.9013	0	1	0	2	33.7424	254.3	0.61972	20	1	1	0	1	0	1	0	1	1	0	0	0	0	0	#NULL!	0	0	13.3607	13.3607
125	75	1	1	94.8026	1	0	1	2	33.8487	757.8	0.72426	27	1	1	0	1	0	1	1	1	1	0	0	1	0	1	6	0	0	3.52361	3.52361
126	79	2	3	58.3158	0	1	0	2	21.8211	372.4	0.249	73	1	1	0	1	0	1	1	0	0	0	0	1	0	1	6	0	0	3.10198	3.10198
127	51	1	5	45.6316	0	1	1	2	23.4069	151.9	0.249	32.5	1	1	0	0	0	1	1	0	0	0	0	1	1	1	7	1	0	5.84531	5.84531
128	39	1	6	44.7961	0	1	0	2	58.9664	964.5	0.58872	48	1	1	0	1	0	1	1	0	0	0	0	0	0	0	#NULL!	0	0	13.4018	13.4018
129	71	1	5	175.191	0	0	1	2	34.2561	881.5	2.15928	28	1	1	0	1	0	1	1	0	0	0	0	1	1	1	2	1	0	6.31348	6.31348
130	79	1	1	45.1053	0	1	0	2	27.852	231	2.11764	40	1	1	0	0	0	1	0	0	0	0	0	1	1	1	4	1	0	4.18891	4.18891
131	80	1	1	107.987	1	1	0	2	26.079	2386	0.77204	37	1	1	0	0	0	1	0	0	1	0	0	1	0	1	6	0	0	0.418891	0.418891
132	60	1	1	43.0066	0	0	0	2	23.6161	405.6	1.9904	24	1	1	1	1	0	1	1	0	1	1	0	1	1	0	#NULL!	0	1	13.4428	2.88296
133	61	1	1	85.6316	0	1	0	2	26.5731	953	0.249	23	1	1	0	1	0	1	1	0	1	1	1	1	1	1	1	1	1	7.68789	5.28679
134	57	1	1	42.375	1	1	0	1	21.7547	508	0.75308	24	1	1	0	1	0	1	1	0	0	0	0	0	0	0	#NULL!	0	0	13.4401	13.4401
135	85	1	5	50.8947	0	0	0	3	19.3359	2682	0.45456	44	0	1	0	0	0	1	1	0	1	0	0	1	1	1	1	1	0	2.19576	2.19576
136	68	1	1	172.27	1	0	0	2	28.3266	704.4	12.7859	45	1	1	0	0	0	1	1	0	1	0	0	1	1	1	1	1	0	0.073922	0.073922
137	55	1	1	45.7763	0	0	0	1	24.4473	102.8	0.55736	46	1	1	0	0	0	0	0	1	0	0	0	0	0	0	#NULL!	0	0	13.3963	13.3963
138	80	1	1	43.1316	0	1	1	2	30.8532	2499	0.4896	25	1	1	0	1	0	1	0	0	1	0	0	1	1	1	3	1	0	1.4319	1.4319
139	68	2	3	286.368	0	0	0	2	26.8407	527.1	9.5462	71	0	0	0	1	0	1	1	1	0	0	0	1	1	1	1	1	0	2.32444	2.32444
140	81	1	6	56.25	1	1	0	3	23.7812	7230	0.249	58	1	1	0	1	0	1	0	1	1	0	0	1	0	1	6	0	0	1.00479	1.00479
141	80	2	1	53.5789	0	1	0	2	27.7723	2960	0.34896	41	1	1	0	1	0	1	1	0	1	0	0	1	1	1	2	1	1	4.37782	2.38741
142	71	1	1	46.8684	1	0	0	2	27.1416	388.7	0.249	27	1	1	0	1	0	1	1	1	1	0	0	1	1	1	2	1	0	8.70363	8.70363
143	48	1	1	43.7566	0	0	0	1	27.0538	303.5	0.51112	25	1	1	0	0	0	1	0	0	1	1	0	0	0	0	#NULL!	0	0	13.1718	13.1718
144	88	1	3	41.7171	0	0	0	2	22.913	5193	0.9044	43	0	1	0	0	0	1	0	0	1	0	0	1	1	1	2	1	0	0.0821355	0.0821355
145	65	1	1	105.776	0	1	0	2	29.7442	163.5	4.33092	20	1	1	0	1	0	1	0	1	1	1	0	1	0	1	6	0	0	12.4463	12.4463
146	61	2	4	47.1316	1	1	0	3	50.6309	905.8	0.35228	53	1	1	0	1	0	1	1	1	1	0	0	1	1	1	1	1	1	8.91992	1.87543
147	53	1	1	62.5461	1	0	0	2	33.9844	153.6	0.96692	17	1	1	0	1	1	1	0	0	1	1	0	1	1	1	2	1	0	11.436	11.436
148	64	1	1	201.316	0	0	0	2	32.7449	166.4	5.9403	37	1	1	0	0	0	0	0	1	1	1	0	1	0	1	6	0	0	12.2902	12.2902
149	53	1	2	65.25	0	1	0	2	35.4304	236	10.3087	39	1	1	0	1	0	1	0	0	1	0	1	0	0	0	#NULL!	0	0	13.3169	13.3169
150	81	1	1	64.9868	1	1	1	3	23.1084	934.6	1.27272	31	0	1	0	1	0	1	0	1	1	0	0	1	0	1	6	0	0	0.91718	0.91718
151	75	1	2	126.73	0	0	1	2	29.7442	6244	4.21584	20	1	1	0	1	0	1	0	0	1	0	0	1	1	1	1	1	1	3.51814	3.20602
152	56	1	1	92.625	0	1	0	1	32.6905	90.74	0.40908	54	1	1	0	0	0	1	0	1	1	0	0	0	0	0	#NULL!	0	0	12.9336	12.9336
153	53	1	5	42.1645	0	1	0	1	30.4878	90.56	0.541	20	1	1	0	0	1	1	1	1	0	0	1	0	0	0	#NULL!	0	0	13.3744	13.3744
154	58	1	6	39.8092	0	0	0	2	35.7851	148.8	1.05768	64	1	1	0	0	0	1	0	0	0	0	0	1	0	1	6	0	0	12.2163	12.2163
155	75	1	3	51.5329	0	1	0	1	25.1559	1316	0.35228	40	1	1	0	1	0	1	0	1	1	0	0	1	1	1	1	1	1	10.0068	0.971937
156	71	1	1	51.6053	0	1	1	2	28.6288	3934	2.13716	25	1	1	0	1	0	1	1	0	0	0	1	1	1	1	1	1	0	13.076	13.076
157	73	2	1	45.6776	0	1	0	2	28.1943	532.6	16	50	1	1	0	0	0	1	1	1	1	0	0	1	1	1	7	1	0	11.2033	11.2033
158	76	1	1	213.586	0	0	0	2	32.0204	872.1	1.88096	20	1	1	0	1	0	1	0	0	1	0	0	1	1	1	6	0	1	3.29363	0.44627
159	77	1	6	67.0592	0	1	0	2	22.8374	2465	2.62628	31	1	1	0	1	1	1	0	1	0	0	0	0	0	0	#NULL!	0	0	13.0678	13.0678
160	55	1	4	208.664	1	1	0	3	37.7163	1882	0.74544	12	1	1	0	1	0	1	1	1	1	0	0	1	1	1	1	1	1	2.47775	0.383299
161	80	1	4	60.2171	0	1	1	2	26.713	2573	0.42044	55	1	1	0	0	0	1	0	0	1	0	0	1	1	1	3	1	0	0.613279	0.613279
162	59	1	1	89.4671	1	0	0	2	33.1961	171	7.83284	37	1	1	0	1	1	1	0	1	1	0	0	0	0	0	#NULL!	0	0	13.4401	13.4401
163	53	1	1	104.375	0	0	0	3	29.7578	1055	3.29292	27	1	1	0	1	1	1	0	0	1	1	0	0	0	0	#NULL!	0	0	12.8652	12.8652
164	65	1	1	80.0461	0	1	0	2	23.8087	3054	0.249	38	1	1	0	0	0	1	0	0	1	0	0	1	0	1	6	0	0	0.561259	0.561259
165	59	2	2	47.2039	0	0	0	2	30.1182	444.4	10.4519	30	1	1	0	1	0	1	0	0	0	0	1	0	0	0	#NULL!	0	0	13.4209	13.4209
166	80	2	3	138.237	0	1	0	3	29.9376	2273	0.41668	58	1	0	0	1	0	1	1	1	0	0	0	1	0	1	6	0	0	1.05407	1.05407
167	87	1	1	38.3816	1	1	1	2	22.4986	1589	0.249	48	1	1	0	0	0	1	0	0	1	0	0	1	1	1	0	#NULL!	1	3.70431	3.12936
168	76	2	4	50.5329	1	1	0	3	29.4724	2119	39.6899	65	1	1	0	1	0	1	1	1	1	0	0	1	1	1	1	1	1	4.01643	2.39562
169	42	1	1	36.6513	0	0	0	2	25.0915	228.2	0.7794	30	1	1	1	1	1	1	0	1	1	1	0	0	0	0	#NULL!	0	0	13.4237	13.4237
170	77	1	6	38.1513	0	1	1	2	17.2635	156.2	0.26388	56	1	1	0	1	0	1	0	0	0	0	0	1	0	1	6	0	0	3.42505	3.42505
171	75	1	1	40.3026	1	0	0	2	23.6244	926.1	0.249	45	1	1	0	0	0	1	0	1	1	0	0	1	1	1	1	1	1	5.38261	2.0835
172	51	1	1	40.8882	0	1	0	1	24.093	381.3	0.64516	36	1	1	0	0	0	1	0	0	1	0	0	1	1	1	1	1	1	4.81314	2.61739
173	46	1	2	61.0066	1	1	0	2	39.5062	23.16	0.76472	38	1	1	1	1	1	1	1	1	1	0	0	1	1	0	#NULL!	0	1	13.347	4.40794
174	65	1	1	110.224	0	0	0	2	36.3636	136.6	0.87036	50	1	1	0	0	0	0	1	0	1	0	0	1	1	0	#NULL!	0	1	13.2293	7.2334
175	79	1	1	130.625	0	1	1	2	28.6689	425.8	0.8148	31	1	1	0	1	0	1	1	1	1	0	0	1	1	1	1	1	1	3.59206	1.26762
176	70	2	4	95.2303	0	1	0	3	41.7778	882.3	1.74024	72	0	1	0	0	0	1	0	1	1	0	0	1	1	1	2	1	1	3.55921	0.81588
177	55	1	1	120.875	0	0	0	2	35.2043	49.49	0.70372	30	1	1	0	1	1	1	0	0	1	1	1	1	0	1	6	0	0	5.31691	5.31691
178	59	1	5	71.8882	0	1	0	2	33.9592	128.6	0.29688	66	1	1	0	0	0	1	1	0	0	0	0	0	0	0	#NULL!	0	0	13.358	13.358
179	80	1	1	67.9539	1	1	0	2	26.0407	2758	0.249	36	1	1	0	1	0	1	0	0	1	0	0	1	1	1	6	0	1	3.58658	3.52361
180	87	1	1	38.9211	0	1	0	2	21.9138	1192	0.6544	43	1	1	0	1	0	1	0	0	1	0	0	1	1	1	6	0	1	3.72621	2.03149
181	54	1	4	40.9934	0	1	0	2	20.1956	403.5	0.56668	52	1	1	0	1	0	1	0	0	0	0	0	1	1	0	#NULL!	0	1	13.1718	2.69952
182	74	1	1	36.0789	0	0	0	2	25.3391	455.4	0.26564	55	1	1	0	0	0	1	0	1	1	0	0	1	0	1	6	0	0	12.3997	12.3997
183	73	2	4	39.7763	1	1	0	2	27.4077	124	3.31312	60	1	1	0	0	0	1	1	0	1	0	0	1	1	1	7	1	0	0.550308	0.550308
184	70	2	2	320.697	1	1	0	3	21.6311	117.2	0.5634	28	1	1	0	1	1	1	1	1	0	0	1	1	1	1	6	0	1	12.4244	4.09582
185	71	2	3	38.9211	1	1	0	2	30.0425	513.5	0.73148	47	1	1	0	0	0	1	0	0	0	0	0	1	1	1	1	1	0	5.05955	5.05955
186	49	1	1	34.1579	1	0	0	2	35.3212	1192	0.5956	30	1	1	0	1	0	1	0	0	1	1	0	1	1	1	6	0	1	3.9206	0.703628
187	72	1	6	36.0921	0	0	0	2	32.0312	278.4	3.08196	50	1	1	0	0	0	1	1	0	0	0	0	1	0	1	6	0	0	2.80082	2.80082
188	76	1	1	61.9276	0	0	0	2	22.4941	822.3	0.249	21	1	1	0	1	1	1	1	0	1	0	0	1	1	1	6	0	1	7.42505	7.32649
189	76	2	4	72.3487	1	1	0	3	40	251.5	0.60184	60	0	0	0	0	0	1	0	0	0	0	0	1	1	1	7	1	1	4.01369	1.58248
190	71	1	2	56.6974	0	0	1	3	26.9127	268.1	0.249	28	0	1	0	1	0	1	1	0	1	1	1	1	1	1	2	1	0	1.30048	1.30048
191	77	1	1	37.7039	0	1	0	2	23.9512	1893	0.7	54	1	1	0	0	0	1	0	1	1	0	0	1	1	1	6	0	1	7.64956	6.99247
192	81	2	2	34.3158	1	1	0	2	29.7284	644.5	8.7742	50	1	1	0	0	0	1	1	1	1	0	0	1	1	1	6	0	1	5.40999	4.77481
193	58	2	4	31.0329	1	1	0	2	41.4371	67.54	0.249	60	1	1	0	1	0	1	1	0	0	0	0	0	0	0	#NULL!	0	0	13.4237	13.4237
194	82	2	6	138.329	0	0	0	2	25.1096	2010	26.4382	36	0	1	0	0	0	1	1	1	0	0	0	1	1	1	1	1	0	2.25599	2.25599
195	75	1	1	145.638	1	1	0	2	33.0786	3516	1.53032	18	1	0	0	1	0	1	1	1	1	0	0	1	1	1	1	1	1	1.43737	1.40178
196	69	1	1	34.7368	0	0	0	2	31.2314	100.2	0.54928	35	1	1	0	0	0	1	0	0	1	0	0	0	0	0	#NULL!	0	0	13.3799	13.3799
197	63	1	1	186.164	0	0	0	2	30.4832	1737	1.44232	25	1	1	0	1	0	1	1	1	1	1	0	1	1	1	1	1	1	8.52841	3.15948
198	58	1	5	31.9342	0	1	0	1	18.9919	51.43	0.54412	58	1	1	0	1	1	1	1	0	0	0	0	1	0	1	6	0	0	12.5202	12.5202
199	59	1	1	29.1842	0	1	0	1	33.0016	#NULL!	0.26136	49	1	1	0	0	0	1	0	0	0	0	0	1	0	1	6	0	0	4.20808	4.20808
200	62	1	1	30.2039	0	0	1	2	30.116	1109	1.10096	35	1	1	0	1	1	1	1	0	1	1	1	1	1	0	#NULL!	0	1	13.3279	10.8474
201	63	1	4	28.8618	0	1	1	2	27.9431	131.4	0.50616	48	1	1	0	1	0	1	1	0	0	0	0	1	1	0	#NULL!	0	1	13.4428	1.54141
202	89	2	6	28.4934	0	1	0	3	24.9703	5929	0.57408	62	1	1	0	1	0	1	1	1	0	0	0	1	1	1	1	1	0	0.0876112	0.0876112
203	75	2	3	100.224	0	1	0	2	44.2331	2426	0.45832	60	1	1	0	1	0	1	1	1	1	0	0	1	0	1	6	0	0	3.00068	3.00068
204	35	1	4	51.3487	0	1	0	1	23.3091	16399	0.61904	39	1	1	0	0	0	1	0	1	1	0	0	0	0	0	#NULL!	0	0	13.1335	13.1335
205	83	1	3	82.0395	0	0	0	3	28.3447	14737	0.91112	24	1	1	0	1	0	1	1	1	1	0	0	1	0	1	6	0	0	1.1718	1.1718
206	60	1	1	28.8224	0	0	0	2	31.0204	110.5	0.5	35	1	1	1	1	1	1	0	0	0	1	1	0	0	0	#NULL!	0	0	13.3799	13.3799
207	74	2	1	30.7039	1	1	0	2	35.2083	834.1	0.249	27	1	1	0	1	1	1	0	1	1	0	0	1	1	1	1	1	1	9.86995	8.34771
208	83	1	3	36.4342	0	0	0	3	28.06	1727	2.06956	55	0	1	0	1	0	1	0	1	1	0	0	1	1	1	1	1	0	4.77207	4.77207
209	79	2	1	145.73	0	1	0	2	32	1087	0.28124	23	1	1	0	0	0	1	0	0	0	1	0	1	1	1	1	1	1	9.22656	9.16085
210	68	1	1	27.5724	1	0	0	2	30.6748	586.4	2.0734	42	1	1	0	1	0	1	1	1	1	1	0	1	1	1	2	1	1	8.9692	6.31075
211	67	1	1	149.309	1	1	0	2	31.3906	5606	0.63888	26	1	1	0	1	0	1	1	1	0	1	0	1	1	1	6	0	1	4.84052	1.63176
212	88	1	4	28.6974	1	1	0	3	27.852	1551	0.5986	34	1	1	0	0	0	1	1	1	0	0	0	1	1	1	1	1	0	0.70089	0.70089
213	79	1	1	147.171	0	1	0	3	27.6601	2859	0.32812	47	1	1	0	0	0	1	0	1	1	0	0	1	0	1	6	0	0	4.28747	4.28747
214	71	1	1	27.9737	1	0	0	2	32.8473	1885	1.48452	20	1	1	0	1	0	1	1	1	1	0	0	1	1	1	1	1	0	0.158795	0.158795
215	76	2	1	49.9539	1	1	0	3	33.0237	2531	0.57352	45	1	1	0	0	0	1	0	0	1	0	0	1	#NULL!	1	0	#NULL!	0	1.04312	1.04312
216	57	1	5	147.368	0	1	0	2	23.03	343.4	0.66818	27	1	1	1	1	0	1	1	1	1	0	1	0	0	0	#NULL!	0	0	13.3032	13.3032
217	57	1	2	26.5592	1	0	0	2	42.0961	53.27	0.58196	44	1	1	0	1	0	1	1	0	0	0	0	0	0	0	#NULL!	0	0	13.3963	13.3963
218	85	2	6	28.3816	1	0	0	2	28.0404	763.1	0.50926	37	1	1	0	0	0	1	0	0	0	0	0	1	0	1	6	0	0	10.6585	10.6585
219	50	1	5	143.947	0	0	0	1	30.6077	9.37	1.04124	43	1	1	0	0	0	1	1	0	0	0	0	0	0	0	#NULL!	0	0	13.3607	13.3607
220	55	1	1	35.5132	1	0	0	2	20.4152	692.3	0.29412	26	1	1	0	1	0	1	1	1	1	1	1	1	1	0	#NULL!	0	1	13.3032	12.5914
221	73	2	4	27.4145	1	1	0	2	32.4444	458.2	63.3798	41	1	1	0	1	1	1	0	1	1	0	0	1	1	0	#NULL!	0	1	13.3087	7.72621
222	76	1	1	28.3816	1	1	0	2	31.6443	759.1	0.48534	41	1	1	0	1	1	1	1	1	1	0	0	1	1	1	1	1	1	11.7673	3.13758
223	74	1	1	25.4671	0	1	0	3	22.6562	1563	0.249	24	1	1	0	1	0	1	0	1	1	1	0	1	1	1	6	0	1	4.48734	2.14921
224	76	2	3	25.0789	1	1	0	3	31.0446	360.4	6.12536	67	1	1	0	1	0	1	1	0	1	0	0	1	1	1	4	1	1	5.8152	1.87543
225	61	1	1	25.5987	1	0	0	2	17.6471	488.7	0.35	30	1	1	1	1	1	1	0	0	1	0	0	1	1	1	6	0	1	12.063	8.4271
226	62	1	1	72.2434	1	1	0	2	35.6718	1045	0.93444	43	1	1	0	0	0	1	0	1	1	0	0	1	1	1	4	1	0	0.813142	0.813142
227	89	2	3	26.6382	0	1	0	3	35.6333	509.4	0.249	65	1	1	0	0	0	1	0	0	0	0	0	1	1	1	1	1	1	6.55715	2.141
228	55	1	6	25.0395	0	0	0	2	29.2357	273.3	0.50736	32	1	1	0	1	0	1	1	0	0	0	0	0	0	0	#NULL!	0	0	13.3443	13.3443
229	87	1	4	23.4671	0	1	0	2	29.7576	5106	0.76056	56	1	1	0	0	0	1	1	1	0	0	0	1	1	1	6	0	1	0.752909	0.0574949
230	88	2	4	24.6776	1	1	1	3	38.8727	150.4	3.77144	62	1	1	0	1	0	1	1	1	0	0	0	1	0	1	6	0	0	1.11704	1.11704
231	69	1	1	25.4079	0	1	0	1	27.3646	168.4	0.249	45	1	1	0	1	0	1	0	0	1	0	0	1	1	1	5	1	1	9.16906	9.11704
232	49	1	1	24.7171	1	1	1	3	25.4581	2571	2.41176	21	1	1	0	1	0	1	1	0	1	0	0	1	1	1	3	1	1	2.38467	1.58795
233	79	2	1	120.375	0	1	0	2	22.8516	644.3	0.67592	20	1	1	0	0	0	1	0	0	1	0	0	1	#NULL!	1	0	#NULL!	0	9.41821	9.41821
234	72	1	1	25.8618	1	1	0	2	29.4076	985.8	18.0953	40	1	1	0	1	0	1	1	1	1	0	0	1	1	1	0	#NULL!	1	3.60575	1.68104
235	65	1	3	65.5592	0	1	0	2	25.9909	409.4	0.249	35	1	1	0	1	0	1	0	0	0	1	1	1	1	0	#NULL!	0	1	13.0732	7.40862
236	66	1	3	77.8421	1	1	0	2	31.0559	578.4	0.5	51	1	1	0	1	0	1	1	1	1	0	0	1	1	1	6	0	1	12.6954	5.37714
237	74	1	4	25.8487	1	1	0	2	25.2691	541.1	0.41668	29	1	1	0	1	0	1	0	0	0	0	0	1	1	1	2	1	1	1.04038	1.04038
238	67	2	1	26.7105	1	0	0	2	29.604	348.9	1.16496	50	1	1	0	1	0	1	1	1	1	0	0	1	1	0	#NULL!	0	1	13.3607	0.380561
239	85	1	1	25.9539	0	1	0	2	24.5089	4913	1.46968	61	1	1	0	0	0	1	0	1	1	0	0	1	1	1	3	1	1	2.70226	1.61533
240	39	2	6	21.7237	0	0	0	2	27.4714	1290	2.0174	71	1	0	0	1	0	1	1	1	0	0	0	1	1	0	#NULL!	0	1	13.4018	5.45106
241	65	1	4	200.592	0	1	0	2	33.5258	728.7	1.0548	29	1	1	0	1	1	1	1	0	1	0	0	1	1	1	1	1	0	3.61944	3.61944
242	76	1	1	23.4934	1	0	0	3	25.5296	6779	0.28124	15	1	1	0	0	0	1	0	0	1	0	1	1	0	1	6	0	0	4.20808	4.20808
243	67	1	1	21.4276	0	0	0	2	26.7539	286.9	1.04218	47	1	1	0	1	0	1	1	0	1	0	0	0	0	0	#NULL!	0	0	13.399	13.399
244	67	1	1	21.9868	0	0	0	1	30.4498	490.6	0.249	40	1	1	1	1	1	0	1	0	1	0	0	1	1	1	2	1	0	12.9829	12.9829
245	59	1	1	37.1645	0	0	0	2	24.2215	67.36	0.42708	40	1	1	0	0	1	1	1	0	1	0	0	0	0	0	#NULL!	0	0	12.9719	12.9719
246	79	1	4	26.3092	0	1	0	3	34.4222	562.3	1	57	1	0	0	0	0	1	0	1	1	0	0	1	0	1	6	0	0	2.47502	2.47502
247	75	1	1	21.5592	0	1	0	2	31.0477	1547	0.26472	26	1	1	0	1	0	1	1	0	1	0	0	1	1	1	2	1	1	8.48186	5.48939
248	79	1	1	21.4934	0	0	0	2	24.2767	3081	0.249	34	1	1	0	0	0	1	0	0	1	0	0	1	1	1	6	0	1	4.52019	4.33402
249	47	1	6	49.3289	0	0	0	2	24.5351	122.1	1.4074	27	1	1	1	1	0	1	0	0	1	1	0	0	0	0	#NULL!	0	0	12.8843	12.8843
250	50	1	4	20.3026	0	1	0	1	32.1799	22.46	0.249	41	1	1	0	0	0	1	1	0	0	0	0	1	1	0	#NULL!	0	1	13.3443	6.21492
251	64	1	6	43.3092	1	1	0	2	34.3301	618.2	1.36364	16	1	1	1	1	1	1	1	0	0	1	1	1	1	0	#NULL!	0	1	13.3963	3.28268
252	56	1	1	30.8026	0	1	0	2	33.9506	2406	1.28848	43	1	1	0	1	0	1	1	1	1	0	0	1	1	1	3	1	1	5.4976	1.87817
253	77	1	1	140.23	0	0	0	2	18.75	7327	0.249	40	1	1	0	0	0	1	0	1	1	0	0	1	1	1	1	1	1	3.436	0.309377
254	66	1	2	26.1776	0	0	0	3	21.8871	274.5	3.2174	45	0	1	0	1	0	1	1	0	0	0	0	1	1	1	5	1	1	0.602327	0.344969
255	80	2	4	22.0855	1	1	0	2	33.2986	2053	0.5648	32	1	1	0	0	0	1	0	1	0	0	0	1	1	1	1	1	1	5.47296	1.61807
256	49	1	1	21.2303	1	1	0	2	30.4878	216.8	1.67856	37	1	1	0	0	0	1	1	0	1	0	0	1	1	1	7	1	0	7.42505	7.42505
257	74	2	1	21.3882	0	1	0	2	39.0012	769.3	0.249	37	1	1	0	1	0	1	0	1	0	0	0	0	0	0	#NULL!	0	0	13.2074	13.2074
258	68	2	6	20.3421	0	0	0	3	27.0389	750.5	2.58716	35	1	1	0	0	0	1	0	0	0	0	0	1	0	1	6	0	0	0.465435	0.465435
259	42	1	6	20.9342	0	0	0	3	16.1354	18273	1.40908	53	1	1	0	1	0	1	1	0	0	0	0	1	0	1	6	0	0	1.29774	1.29774
260	81	1	1	47.6053	1	1	0	3	32.243	6249	0.9918	39	1	1	0	1	0	1	0	1	1	0	0	1	#NULL!	1	0	#NULL!	0	1.44011	1.44011
261	72	2	6	20.4013	0	0	0	2	26.9127	181.9	1.41096	36	1	1	0	0	1	1	0	0	0	0	1	1	1	0	#NULL!	0	1	13.3936	8.51198
262	49	2	4	18.6316	1	1	0	2	46.2222	246.2	0.76228	34	1	1	0	0	0	1	0	1	1	0	0	0	0	0	#NULL!	0	0	13.3744	13.3744
263	75	1	1	18.0395	0	0	0	2	28.699	640.2	28.0718	34	1	1	0	0	0	1	0	0	1	0	0	1	1	1	1	1	1	3.55099	3.5373
264	47	1	1	19.4868	0	0	0	2	22.1367	1669	0.96296	24	1	1	0	1	0	1	1	0	1	1	0	1	1	1	1	1	1	6.63929	6.63929
265	59	2	1	21.4934	1	1	0	2	42.4169	146.3	3.28572	37	1	1	0	0	0	1	1	0	0	0	0	1	1	0	#NULL!	0	1	13.0924	5.65366
266	51	1	1	28.6645	1	0	0	2	26.4381	1114	3.64556	46	1	1	0	1	0	1	1	1	1	0	0	1	1	1	3	1	1	6.30527	3.4141
267	82	2	4	29.2697	0	1	0	2	#NULL!	1675	0.69136	47	1	0	0	0	0	1	0	1	1	0	0	1	1	1	7	1	1	0.898015	0.325804
268	33	1	6	21.3421	0	0	0	1	23.0518	242.2	12.614	35	1	1	0	1	0	1	1	0	0	0	0	0	0	0	#NULL!	0	0	13.1335	13.1335
269	88	2	1	62.0789	0	1	0	3	25.0772	2307	0.41668	50	1	1	0	1	0	1	1	1	1	0	0	1	0	1	6	0	0	4.91992	4.91992
270	75	1	4	213.513	1	1	0	3	27.0538	333.2	0.53332	30	1	1	0	0	0	1	0	0	0	0	0	1	1	1	1	1	0	5.27584	5.27584
271	57	1	1	16.4605	0	0	0	1	26.4236	155.3	0.66936	41	1	1	0	0	0	1	0	0	1	0	0	0	0	0	#NULL!	0	0	13.4346	13.4346
272	73	2	1	19.7829	0	1	0	2	30.7574	2129	0.57144	24	1	1	1	1	0	1	1	1	1	1	1	1	1	1	1	1	1	12.6242	12.5941
273	61	1	2	17.3487	0	1	0	2	20.9572	46.3	0.249	69	1	1	0	0	0	1	0	0	1	0	0	0	0	0	#NULL!	0	0	13.3196	13.3196
274	64	2	1	26.9079	1	1	0	2	21.8522	16579	10.5473	41	1	1	0	0	0	0	0	1	1	0	0	0	0	0	#NULL!	0	0	13.2512	13.2512
275	77	2	4	99.2632	0	1	0	3	32.341	1337	0.249	26	1	1	0	1	0	1	1	0	0	0	0	1	0	1	6	0	0	7.69884	7.69884
276	81	1	1	110.77	1	1	0	2	30.4272	2049	0.86764	35	1	1	0	1	0	1	1	1	1	0	0	1	1	1	6	0	1	5.20739	5.13895
277	66	1	5	16.625	0	0	1	3	26.2188	254	1.5974	57	1	1	0	0	0	1	1	0	1	0	0	1	1	1	7	1	0	5.50582	5.50582
278	71	1	2	17.4803	0	0	1	2	30.0692	711.7	0.60648	38	1	1	0	1	0	1	1	1	1	0	0	1	0	1	6	0	0	6.73511	6.73511
279	66	1	1	23.6316	0	1	0	3	30.2663	197.4	0.66392	27	1	1	0	1	0	1	0	0	1	0	0	1	1	1	1	1	0	3.50171	3.50171
280	59	2	2	16.5921	0	1	0	3	25.1096	139.6	0.249	46	1	1	0	1	1	1	1	0	0	0	0	1	0	1	6	0	0	9.61533	9.61533
281	65	1	1	134.046	1	0	0	2	20.9885	7787	0.77464	10	1	1	0	1	0	1	1	0	0	1	1	1	1	1	3	1	1	9.40178	9.36345
282	35	1	6	82.4934	0	1	0	2	22.3673	#NULL!	1.22	26	1	1	0	1	0	1	1	1	1	0	0	1	1	0	#NULL!	0	1	8.68446	0.687201
283	84	1	6	27.2961	0	0	0	2	22.4766	1355	0.249	25	0	1	0	1	0	1	1	0	0	0	0	1	1	1	6	0	1	8.72827	7.14031
284	65	1	6	27.6974	1	0	0	2	28.0102	9973	0.5484	29	1	1	0	0	0	1	1	1	0	0	1	1	0	1	6	0	0	4.22177	4.22177
285	47	1	2	31.1579	0	0	0	2	23.1084	1097	20.0381	36	1	1	0	1	0	1	0	0	0	0	0	0	0	0	#NULL!	0	0	13.399	13.399
286	81	2	1	16.6974	1	1	1	2	30.8642	271.2	0.57144	46	1	1	0	1	0	1	1	0	1	0	0	1	1	1	1	1	0	10.8118	10.8118
287	53	2	1	19.125	1	0	0	2	19.4874	167.9	0.375	50	1	1	0	0	0	1	0	0	1	0	0	1	#NULL!	1	0	#NULL!	0	10.7762	10.7762
288	80	1	1	13.2039	0	1	0	2	29.0131	1681	0.42708	39	1	1	0	0	0	1	0	1	1	0	0	1	1	1	2	1	0	4.55578	4.55578
289	64	1	1	16.1711	0	1	0	2	24.4727	676.1	0.3	32	1	1	1	1	0	1	0	0	1	1	0	0	0	0	#NULL!	0	0	13.4209	13.4209
290	84	2	4	27.2039	0	1	0	2	24.5949	5550	2.86856	35	1	1	0	1	0	1	0	0	1	0	0	1	1	1	1	1	1	3.91513	2.39836
291	58	1	2	87.0658	0	1	0	3	27.1209	1720	0.40908	18	1	1	0	0	0	1	1	0	0	0	0	1	0	1	6	0	0	0.240931	0.240931
292	68	2	6	16.6316	0	0	0	3	33.5937	224.8	0.64704	40	1	1	0	1	0	1	0	0	0	1	0	0	0	0	#NULL!	0	0	13.3443	13.3443
293	73	1	1	14.9079	0	1	0	2	23.7228	593.7	0.249	44	1	1	0	1	0	1	0	1	1	0	0	1	0	1	6	0	0	3.5154	3.5154
294	76	1	1	13.9408	1	0	0	2	27.6361	290.6	0.34376	42	1	1	0	0	0	1	0	0	0	1	0	1	0	1	6	0	0	2.78166	2.78166
295	88	1	3	211.776	0	0	1	2	27.852	3137	0.31252	55	0	1	0	0	0	1	1	1	0	0	0	1	1	1	1	1	0	2.27242	2.27242
296	73	1	1	12.9737	0	1	1	2	30.116	16308	0.669	35	1	1	0	0	0	1	1	1	1	0	0	1	1	1	6	0	1	3.88501	3.67693
297	81	1	1	300.204	0	1	1	3	22.9803	9585	0.82352	22	1	0	0	0	0	1	0	1	1	0	0	1	1	1	2	1	0	1.33607	1.33607
298	76	2	2	16	1	1	0	3	24	190.5	0.25716	78	1	1	0	1	0	1	1	1	1	0	0	1	0	1	6	0	0	2.04244	2.04244
299	83	2	2	63.6908	0	0	1	2	#NULL!	812	0.65556	30	1	1	0	1	0	1	0	0	1	0	0	1	1	1	4	1	0	4.32854	4.32854
300	70	1	1	21.0066	1	1	1	2	24.4352	1972	0.70956	28	1	1	0	1	0	1	1	0	1	0	0	1	1	1	1	1	1	3.75907	0.706366
301	73	1	1	132.039	0	1	1	2	24.2439	1023	0.325	36	1	1	0	1	0	1	0	0	0	0	0	1	0	1	6	0	0	1.94935	1.94935
302	83	2	3	15.8224	0	1	0	3	#NULL!	1131	3.59292	48	1	1	0	0	0	1	1	0	0	0	0	1	#NULL!	1	0	#NULL!	0	1.9165	1.9165
303	61	1	5	15.5132	0	1	1	3	24.5351	224.8	0.3625	49	1	1	0	1	0	1	1	0	0	0	0	0	0	0	#NULL!	0	0	13.3005	13.3005
304	80	1	1	20.1184	0	1	0	3	37.0242	148.2	0.249	58	1	1	0	1	0	1	0	0	1	0	0	1	1	1	3	1	0	1.86174	1.86174
305	75	1	1	14.6711	0	0	1	2	24.4141	5534	0.31252	19	1	1	0	0	0	1	1	1	1	0	0	1	1	1	6	0	1	4.74743	2.68583
306	75	1	1	59.4605	0	0	0	2	26.6749	444.3	0.62296	44	1	1	0	1	0	1	1	0	1	0	0	1	1	1	1	1	1	7.31554	7.3128
307	57	1	1	13.4079	1	0	0	2	28.306	418.4	4.83136	23	1	1	0	0	0	1	0	1	1	0	0	0	0	0	#NULL!	0	0	13.4237	13.4237
308	55	1	5	121.355	0	0	0	2	30.4611	236.3	0.5	29	1	1	0	1	0	1	1	1	1	0	0	1	#NULL!	1	0	#NULL!	0	1.80424	1.80424
309	53	1	1	12.6776	1	1	1	3	31.2452	400.3	0.66668	39	1	1	0	1	1	1	0	1	1	0	1	1	0	1	6	0	0	12.0274	12.0274
310	83	2	3	154.789	0	0	0	2	22.719	4742	1.0238	26	1	1	0	1	0	1	1	1	1	0	0	1	1	1	1	1	1	8.91992	8.79671
311	73	1	1	41.4408	0	1	0	2	24.6244	885.2	0.64394	20	1	1	0	1	0	1	1	0	1	0	0	1	0	1	6	0	0	3.11294	3.11294
312	35	2	6	12.8487	0	1	0	2	25.721	93.39	1.23376	62	1	1	0	0	0	1	0	0	0	0	0	0	0	0	#NULL!	0	0	13.4319	13.4319
313	74	1	1	11.3618	0	0	0	1	23.4337	777.6	0.249	41	1	1	0	0	0	1	1	0	0	1	0	1	0	1	6	0	0	4.53114	4.53114
314	79	1	3	10.0132	0	1	0	2	23.9198	1982	0.3854	37	1	1	0	1	0	1	1	0	0	0	0	1	0	1	6	0	0	5.60438	5.60438
315	66	2	3	67.6382	0	0	0	2	22.6003	1367	0.63236	34	1	1	0	1	0	1	1	0	1	0	0	0	0	0	#NULL!	0	0	13.347	13.347
316	72	2	4	15.9737	1	1	1	2	28.8889	568.3	16	60	1	1	0	1	0	1	1	1	0	0	0	1	0	1	6	0	0	2.97331	2.97331
317	94	2	4	12.0132	0	1	0	2	15.4297	4027	0.59836	73	1	1	0	0	0	1	1	1	0	0	0	1	1	1	6	0	1	2.8501	2.03149
318	72	2	1	13.2434	1	1	0	2	42.7573	319.6	0.249	20	1	0	0	0	0	1	0	1	1	0	0	1	1	1	6	0	1	3.66324	1.83162
319	43	1	4	11.2105	0	1	0	2	27.0799	60.81	0.61268	56	1	1	1	1	1	1	0	0	0	0	0	0	0	0	#NULL!	0	0	13.358	13.358
320	82	1	1	9.28947	1	0	0	2	26.2336	675.1	0.5242	37	1	1	0	0	0	1	0	0	0	0	0	1	1	1	4	1	0	0.287474	0.287474
321	44	1	4	9.75	0	1	0	2	29.6462	80.35	0.73772	46	1	1	0	1	1	1	0	1	1	0	0	0	0	0	#NULL!	0	0	13.3963	13.3963
322	76	1	1	12.2895	0	0	0	2	26.398	2417	0.249	36	1	1	0	0	0	1	0	0	1	1	0	1	0	1	6	0	0	3.32375	3.32375
323	84	1	1	45.3421	1	0	0	4	28.306	391	0.249	24	1	1	0	1	0	1	1	1	1	0	0	1	1	1	2	1	0	2.51335	2.51335
324	68	1	3	15.9474	1	1	0	2	23.2434	1808	0.6821	37	0	1	0	1	0	1	0	0	1	1	1	1	0	1	6	0	0	11.8138	11.8138
325	36	1	1	26.7632	0	0	0	2	25.2493	263.6	1.64284	43	1	1	0	0	0	1	1	0	1	0	0	0	0	0	#NULL!	0	0	12.9911	12.9911
326	53	1	1	9.75	1	0	1	3	24.5243	1004	0.40624	24	1	1	0	0	0	1	0	0	1	0	0	1	0	1	6	0	0	0.383299	0.383299
327	85	1	1	9.57895	0	0	0	3	27.1178	1946	1.57144	15	1	1	0	1	1	1	1	0	1	0	0	0	0	0	#NULL!	0	0	13.3169	13.3169
328	59	1	1	44.9145	0	0	1	2	34.0807	1218	5.80392	28	1	1	0	1	0	1	1	1	1	1	1	1	1	1	1	1	1	8.93634	3.40589
329	72	1	1	10.9803	1	0	0	3	21.0962	1726	0.5926	32	1	1	0	1	0	1	1	1	1	0	0	1	1	1	7	1	0	0.271047	0.271047
330	66	2	3	116.98	0	0	0	3	33.5635	1250	1.5	69	0	1	0	1	0	1	1	1	1	0	0	1	1	1	1	1	1	2.69678	1.28953
331	75	2	6	14.7829	0	1	0	2	21.4844	1508	0.5648	18	1	1	0	1	0	1	1	1	1	0	0	1	0	1	6	0	0	4.18344	4.18344
332	69	2	1	9.28947	1	1	0	2	37.1605	458.5	0.249	30	1	1	0	0	0	1	0	0	1	0	0	1	#NULL!	1	0	#NULL!	0	1.89185	1.89185
333	66	1	5	91.7303	0	0	1	2	29.4424	2750	0.58024	10	1	1	0	1	0	1	1	0	1	1	1	1	1	1	1	1	1	2.02327	0.413415
334	80	2	1	223.599	1	1	0	2	34.2466	765.6	0.45	32	1	1	0	1	0	1	0	0	1	0	0	1	#NULL!	1	0	#NULL!	0	0.550308	0.550308
335	70	2	3	15.375	1	0	1	2	28.8835	1280	0.70372	35	1	1	1	1	1	1	1	1	1	0	0	1	1	1	1	1	0	11.3867	11.3867
336	75	1	1	16.4342	1	1	1	4	28.0277	892.6	0.55556	18	1	1	0	1	0	1	0	0	0	1	1	1	1	1	6	0	1	2.73785	2.21492
337	87	2	3	37.9605	0	1	0	3	21.1735	4385	0.249	60	1	1	0	1	0	1	0	0	1	0	0	1	1	1	7	1	0	5.4757	5.4757
338	57	1	1	9.40132	0	1	1	2	27.6888	716.9	0.5294	25	1	1	0	1	0	1	1	1	1	1	0	1	1	1	2	1	1	11.0062	3.05544
339	66	1	1	251.809	1	1	0	2	28.8855	623.1	0.2604	32	1	1	0	1	0	1	0	1	1	0	0	1	1	1	2	1	0	6.25051	6.25051
340	68	1	1	21.6579	0	1	1	2	25.3444	70000	0.38888	31	1	1	0	0	0	0	0	0	1	0	0	1	0	1	6	0	0	1.83436	1.83436
341	61	1	1	8.90789	1	0	0	3	22.0386	11133	0.61972	36	1	0	0	0	0	1	0	1	1	0	0	1	1	1	6	0	1	4.56947	2.11088
342	67	2	4	12.9737	0	1	0	2	40.3746	150	1.79452	55	1	1	0	0	0	1	0	1	1	0	0	0	0	0	#NULL!	0	0	12.9446	12.9446
343	61	2	1	17.9868	0	0	0	2	19.1111	2828	1.07692	60	1	1	0	1	0	1	1	1	1	0	0	1	0	1	6	0	0	3.15948	3.15948
344	76	1	3	21.4013	0	1	0	2	30.3019	219.7	0.5432	53	1	1	1	1	0	1	1	0	1	0	1	1	1	0	#NULL!	0	1	13.3224	5.72485
345	84	1	1	10.9013	0	0	0	2	23.5615	10093	0.58732	22	1	0	0	0	0	1	1	1	1	0	0	1	1	1	1	1	0	0.824093	0.824093
346	64	2	1	9.21711	1	1	0	2	23.4952	3687	2.19468	18	1	1	0	1	0	1	1	1	1	1	0	1	1	1	1	1	1	10.7351	1.74127
347	45	1	6	65.9868	1	0	0	2	34.0203	406.1	2.49252	51	1	1	0	0	0	1	1	0	0	0	0	0	0	0	#NULL!	0	0	13.3826	13.3826
348	64	1	1	6.72368	1	1	0	2	31.4359	1668	0.541	24	1	1	0	0	1	1	0	1	1	1	0	1	1	1	1	1	1	10.4723	7.88775
349	71	1	1	12.9211	1	1	1	2	28.3266	1663	1.3402	34	1	1	0	1	1	1	1	1	1	0	0	1	1	1	2	1	1	9.65092	4.71458
350	57	1	2	8.36184	0	0	0	1	26.4159	1133	0.87704	24	1	1	0	0	0	0	1	0	0	0	0	0	0	0	#NULL!	0	0	13.3936	13.3936
351	59	1	2	7.15132	0	0	0	1	29.9401	152.2	0.28126	33	1	1	0	0	1	1	1	1	0	0	0	1	0	1	6	0	0	12.1807	12.1807
352	60	1	2	6.39474	0	1	0	1	24.4418	38.43	0.90984	15	1	1	0	0	0	1	1	0	0	0	0	0	0	0	#NULL!	0	0	13.3854	13.3854
353	67	1	1	102.447	0	0	1	2	28.5156	1049	0.375	21	1	1	0	1	1	1	0	1	1	1	0	0	0	0	#NULL!	0	0	13.2704	13.2704
354	75	2	4	25.7895	1	1	0	2	32.9608	203.7	0.50294	64	1	1	0	1	0	1	1	1	1	0	0	1	1	1	7	1	1	4.73922	2.18754
355	79	1	1	25.9868	1	1	1	2	25.3906	553.8	0.82408	25	0	1	0	0	1	1	1	1	1	0	0	1	1	1	1	1	0	5.10335	5.10335
356	80	1	1	40.0132	1	0	0	3	31.4879	2179	2.05672	19	1	1	0	1	0	1	1	1	1	0	0	1	1	1	1	1	1	1.98494	1.9822
357	70	1	1	6.46053	1	1	0	2	23.3887	2147	0.249	17	1	1	0	1	0	1	0	0	1	0	0	1	0	1	6	0	0	7.07734	7.07734
358	60	1	1	11.2105	1	1	0	2	32.0915	740.4	0.5648	47	1	1	0	1	0	1	1	0	1	0	0	1	1	0	#NULL!	0	1	12.9911	7.01164
359	83	1	3	185.987	0	1	0	3	25.9095	2542	1.93268	33	1	1	0	1	0	1	1	1	1	0	0	1	1	1	1	1	1	4.39699	4.12868
360	84	1	3	25.6316	0	1	0	2	22.719	3176	0.70492	29	1	1	0	0	0	1	1	0	1	0	0	1	0	1	6	0	0	11.0363	11.0363
361	79	1	1	7.42763	0	1	0	2	28.7685	4341	1.28572	40	1	1	0	1	0	1	1	1	1	0	0	1	1	1	1	1	1	8.88706	7.38672
362	77	2	1	75.9474	1	1	0	3	31.4995	2412	1.05556	40	0	1	0	1	0	1	1	0	1	0	1	1	1	1	1	1	0	10.1739	10.1739
363	41	1	3	36.6513	0	0	0	2	38.8154	91.41	0.51472	75	1	1	0	0	0	1	0	0	0	0	0	0	0	0	#NULL!	0	0	13.4237	13.4237
364	58	2	1	4.84868	0	0	0	2	32.0461	722.4	0.53158	41	1	1	0	0	0	1	0	0	1	0	0	0	0	0	#NULL!	0	0	13.399	13.399
365	85	1	2	10.5329	0	0	0	3	26.8352	9833	1.62964	35	1	1	0	0	0	1	0	0	0	0	0	1	0	1	6	0	0	0.306639	0.306639
366	78	1	1	16.375	0	1	1	2	25.9909	3161	0.475	52	1	1	0	0	0	1	0	1	1	0	0	1	1	1	2	1	1	5.89459	5.69199
367	86	1	1	8.67763	1	1	1	2	26.8544	1584	0.28408	33	1	1	0	1	0	1	1	0	0	0	0	1	1	1	7	1	0	6.0178	6.0178
368	84	1	6	13.0921	0	0	1	2	24.6094	340.5	0.249	12	1	0	0	0	0	1	0	1	1	0	0	1	0	1	6	0	0	4.60507	4.60507
369	78	1	4	5.02632	1	1	0	2	24.6069	997.8	0.249	17	1	1	0	1	0	1	1	1	1	0	1	1	1	1	1	1	1	7.7755	3.61944
370	71	1	3	4.55263	1	1	0	1	29.4118	655.6	0.6338	20	1	1	0	1	0	1	1	0	1	0	0	0	0	0	#NULL!	0	0	13.3662	13.3662
371	80	1	1	5.15789	0	1	1	2	26.4915	894.6	0.70492	32	1	1	0	0	0	1	0	0	0	0	0	1	0	1	6	0	0	3.65777	3.65777
372	77	2	1	6.30921	1	1	0	3	24.6667	5155	1.40476	22	1	1	0	1	0	1	1	1	1	0	0	1	1	1	1	1	1	2.77344	1.03217
373	80	1	1	62.6316	1	1	1	2	27.7008	1577	1.40208	35	1	0	0	1	0	1	1	1	1	0	0	1	1	1	3	1	1	6.23409	6.20671
374	43	2	6	3.66447	0	1	1	3	28.8754	290.8	0.40624	29	1	1	0	0	0	1	0	0	0	0	0	0	0	0	#NULL!	0	0	13.3744	13.3744
375	76	2	1	38.6118	1	0	0	2	25.5406	6112	0.60184	35	1	1	0	1	0	1	0	1	1	0	0	1	1	1	6	0	1	3.78645	3.0883
376	60	1	1	6.38158	0	0	1	2	30.478	1600	0.249	19	0	1	0	1	0	1	0	1	1	0	0	1	1	1	2	1	0	1.43463	1.43463
377	51	1	1	2.44737	1	0	0	2	27.5802	676.7	4.66668	32	1	1	1	1	1	1	1	1	1	1	0	1	1	0	#NULL!	0	1	13.4374	9.92471
378	61	1	1	158.599	1	1	0	2	29.4023	1534	0.55556	32	1	1	0	1	0	1	0	1	1	0	0	1	1	1	6	0	1	9.17728	6.423
379	79	1	5	55.0855	0	0	1	3	#NULL!	994.2	0.249	50	1	1	0	1	0	1	0	0	0	0	0	1	0	1	6	0	0	5.46475	5.46475
380	66	1	1	7.28289	1	1	0	2	24.4418	6499	0.69048	28	1	1	0	0	0	1	0	1	1	0	0	1	1	1	2	1	1	3.61396	2.79261
381	72	2	1	39.625	0	0	0	2	27.3437	10382	0.45832	21	1	1	0	1	0	1	1	0	1	0	0	1	1	1	1	1	1	1.295	0.952772
382	80	2	4	209.02	0	1	0	3	33.3205	696	0.33332	21	1	1	0	1	0	1	0	1	0	0	0	1	0	1	6	0	0	11.8932	11.8932
383	65	2	3	8.23026	0	1	0	2	32.831	2200	2	70	1	1	0	1	0	1	0	1	1	0	0	1	1	1	1	1	1	9.24846	0.364134
384	81	1	6	1.39474	0	1	0	3	25.6055	3844	0.65872	14	1	1	0	1	0	1	1	1	1	0	0	1	1	1	6	0	1	2.20945	1.56879
385	78	2	1	3.99342	1	0	0	3	32.05	3593	0.73148	30	1	1	0	1	0	1	0	1	1	0	0	1	1	1	1	1	1	1.02122	0.952772
386	77	2	1	24.5263	1	1	0	3	#NULL!	6080	0.249	27	1	1	0	1	0	1	1	0	1	0	0	1	1	1	7	1	0	1.577	1.577
387	68	1	3	60	1	1	1	2	29.7609	58.05	64	60	1	1	0	0	0	1	1	0	0	0	1	1	1	1	6	0	1	5.18275	1.30322
388	76	1	1	2.59211	1	1	0	2	33.923	2188	1.50516	37	1	1	0	1	0	1	0	1	1	0	0	1	#NULL!	1	0	#NULL!	0	4.40794	4.40794
389	80	1	4	1	1	1	0	3	26.5039	1498	0.57144	55	1	0	0	0	0	1	0	1	1	0	0	1	1	1	1	1	0	1.70842	1.70842
390	79	1	1	98.2961	1	1	0	2	29.0006	2771	0.249	55	1	0	0	0	0	1	0	1	1	0	0	1	1	1	1	1	0	0.427105	0.427105
391	63	1	1	144	1	1	0	3	26.9127	1828	0.59676	35	1	1	0	0	0	1	0	1	1	1	0	1	1	1	1	1	0	12.8131	12.8131
392	72	1	1	1	0	0	1	2	19.433	1016	0.55632	27	1	1	0	0	0	0	0	0	1	0	0	1	0	1	6	0	0	2.10541	2.10541
393	75	2	4	48	0	1	0	3	33.7891	1548	0.6338	60	1	1	0	1	0	1	1	1	0	0	0	1	1	1	1	1	1	8.55852	0.632444
394	82	2	4	48	0	1	0	3	20.3428	23132	0.425	10	0	1	0	0	0	1	1	0	0	0	0	1	0	1	6	0	0	3.90418	3.90418
395	81	2	4	12	1	1	0	3	23.9621	2955	0.2625	63	1	1	0	1	0	1	0	1	1	0	0	1	1	1	3	1	1	4.71732	4.6078
396	75	2	4	48	1	1	0	3	39.9584	185	0.249	65	0	1	0	0	0	1	0	0	0	0	0	1	1	1	1	1	0	12.7721	12.7721
397	61	2	1	1	0	1	0	2	23.1206	5883	0.77776	33	1	1	0	1	0	0	0	1	0	1	0	1	0	1	6	0	0	11.2307	11.2307
398	78	1	1	2	0	1	0	3	25.9516	8925	0.8148	20	1	1	0	0	0	1	1	0	1	0	0	1	1	1	6	0	1	2.32444	2.32444
399	66	1	4	108	0	1	0	3	37.4637	1258	0.6852	23	1	1	0	1	0	1	1	1	0	0	1	1	1	1	2	1	0	4.21081	4.21081
400	83	2	4	1	0	1	0	2	24.8889	1210	0.249	29	1	1	0	0	0	1	0	0	0	0	0	1	0	1	6	0	0	2.0616	2.0616
401	63	1	1	40	1	0	1	3	23.0112	4695	1.9	18	1	1	0	1	0	1	1	1	1	1	0	1	0	1	6	0	0	8.50376	8.50376
402	48	1	5	1.09868	0	1	0	2	26.9896	665.5	1.44444	30	1	1	0	1	0	1	0	1	1	0	0	1	0	1	6	0	0	7.05544	7.05544
403	80	1	1	72	1	1	0	2	34.375	1892	0.66668	30	1	1	0	1	0	1	0	1	1	0	0	1	1	1	2	1	0	2.5462	2.5462
404	61	1	2	1	1	0	0	2	24.7409	852.6	0.28978	14	1	1	0	1	0	1	1	0	0	0	0	0	0	0	#NULL!	0	0	13.1335	13.1335
405	43	1	3	24	0	0	0	1	28.3782	63.33	0.66668	61	0	1	0	0	0	0	0	0	0	0	0	0	0	0	#NULL!	0	0	13.076	13.076
406	88	2	1	60	0	1	0	2	18.5108	15831	6.38676	22	1	1	0	1	0	1	1	1	1	0	0	1	1	1	2	1	0	1.59069	1.59069
407	53	2	1	1	0	0	0	2	21.875	1510	1.44444	27	1	1	0	1	1	1	0	0	0	0	0	0	0	0	#NULL!	0	0	13.0678	13.0678
408	51	1	3	1	0	1	0	2	29.3724	40	0.52224	46	1	1	0	0	0	0	0	0	0	0	0	0	0	0	#NULL!	0	0	13.0678	13.0678
409	74	1	2	1	1	0	1	2	27.5802	5774	0.54444	25	1	1	0	0	0	1	0	0	0	0	0	1	1	1	1	1	1	0.583162	0.476386
410	50	1	5	1	0	0	0	2	24.4418	897.4	0.86668	26	1	1	0	0	0	1	1	0	0	0	0	0	0	0	#NULL!	0	0	13.0595	13.0595
411	70	1	1	1	0	1	1	3	18.2183	2914	0.66668	32	1	1	0	0	0	0	0	0	1	0	0	1	0	1	6	0	0	2.3436	2.3436
412	50	2	2	3	1	1	0	2	27.6787	1113	1.8148	28	1	1	0	1	1	1	0	1	0	0	0	0	0	0	#NULL!	0	0	13.0486	13.0486
413	81	2	4	3.26316	1	1	0	3	30.3114	6718	0.36364	15	1	0	0	1	0	1	1	1	1	0	0	1	1	1	1	1	1	3.45243	3.2334
414	79	1	1	108	1	1	0	2	25.9088	2665	15.6716	31	1	0	0	1	0	1	1	1	1	1	0	1	1	1	1	1	1	8.22724	6.89938
415	58	1	1	1	0	0	0	2	30.7599	112.6	0.61112	30	1	1	0	0	0	1	0	0	0	0	0	1	#NULL!	1	0	#NULL!	0	8.27926	8.27926
416	71	2	1	3	1	1	0	3	23.0253	5041	0.55556	31	1	1	0	1	0	1	0	1	1	0	0	1	0	1	6	0	0	4.87611	4.87611
417	63	2	3	24	1	1	0	3	25.9645	2318	0.78704	40	1	0	0	1	0	1	0	1	1	0	0	1	1	1	0	#NULL!	1	0.361396	0.197125
418	73	1	1	1	1	0	0	2	24.9581	709.4	0.51852	24	1	1	0	1	1	1	0	1	1	0	0	1	1	1	1	1	1	11.1348	1.44011
419	78	1	3	2	0	0	0	2	25.3515	1529	1.42856	28	1	1	0	1	0	1	1	0	1	1	0	1	0	1	6	0	0	5.60986	5.60986
420	82	2	1	180	0	0	0	3	24	629.8	0.91668	63	1	1	0	0	0	1	1	1	1	0	0	1	1	1	6	0	1	5.18823	3.23888
421	36	1	2	11	0	0	0	2	28.2828	811	1.58332	25	1	1	0	1	0	1	0	0	1	1	0	1	1	1	2	1	0	2.58453	2.58453
422	86	2	3	36	0	1	1	4	25.8022	1616	7.46764	50	0	0	0	0	0	1	0	0	0	0	0	1	1	1	1	1	1	1.63723	0.0711841
423	81	1	1	72	0	0	1	2	19.9594	2580	64	32	0	1	0	0	0	1	0	1	1	0	0	1	1	1	1	1	1	6.23135	3.12389
424	63	2	1	24	0	1	0	2	32.4661	1475	0.31252	24	1	1	0	1	0	1	0	0	0	0	1	1	1	0	#NULL!	0	1	12.9637	9.15264
425	80	2	4	30	0	1	0	2	33.5208	62.61	0.249	75	1	1	0	1	0	1	1	0	0	0	0	1	0	1	6	0	0	11.4825	11.4825
426	88	2	1	1	0	1	0	2	20.8889	8090	2.74336	41	1	1	0	0	0	1	1	0	0	0	0	1	1	1	1	1	0	0.870637	0.870637
427	59	1	1	82	0	1	0	2	25.5102	7634	0.7	33	1	0	0	1	0	1	0	1	1	1	0	1	1	1	6	0	1	10.204	0.0985626
428	68	1	1	96	1	0	0	2	26.1583	882.9	0.81112	22	1	1	1	0	0	0	0	0	0	0	0	0	0	0	#NULL!	0	0	12.8761	12.8761
429	67	1	1	60	0	1	0	2	27.3437	3286	11.4252	35	1	1	0	0	0	1	0	0	1	0	0	1	0	1	6	0	0	11.2936	11.2936
430	75	1	1	120	1	1	1	2	32.912	8092	0.3182	24	1	1	0	1	0	1	0	1	1	0	0	1	1	1	1	1	1	2.98152	1.5332
431	76	1	1	2	0	0	0	2	27.0707	8563	0.27272	28	1	0	0	0	0	1	0	1	1	0	1	1	1	1	6	0	1	1.90828	0.580424
432	62	1	5	7	1	1	1	2	39.3246	1097	0.52224	40	1	1	0	1	0	1	1	1	0	0	0	1	0	1	6	0	0	12.2163	12.2163
433	79	2	1	1	1	1	0	2	32.4142	776.1	0.45456	30	1	0	0	0	0	1	0	1	1	0	0	1	0	1	6	0	0	7.25257	7.25257
434	81	1	1	1	0	0	0	3	17.4413	2866	0.249	40	1	1	0	0	0	1	1	1	1	0	0	1	1	1	7	1	0	1.88638	1.88638
435	81	2	1	1	1	1	1	3	30.6293	2747	0.31252	29	0	1	0	0	1	1	0	1	1	0	0	1	1	1	2	1	1	5.25394	0.602327
436	67	2	1	73	0	1	1	2	35.9633	736.5	0.70492	20	1	1	0	1	0	1	0	0	1	0	1	1	1	1	2	1	1	2.94045	2.49418
437	70	1	1	1	0	0	0	2	24.1588	5476	0.5164	19	1	1	0	0	0	1	1	0	0	0	0	1	1	1	1	1	1	2.50513	2.47502
438	75	2	1	204	0	1	1	3	40.9891	1574	1.137	38	0	1	0	1	0	1	0	1	1	0	0	1	1	1	1	1	1	2.56263	0.0903491
439	52	2	6	1	0	0	0	3	24.5578	970	0.81148	23	1	1	0	1	0	1	0	0	0	0	0	1	0	1	6	0	0	3.30459	3.30459
440	76	1	3	455	1	1	0	3	26.2336	5774	0.58196	57	0	0	0	1	0	1	1	1	1	0	0	1	1	1	7	1	0	0.832307	0.832307
441	69	1	5	0.5	0	1	1	1	24.1588	2637	0.46876	22	1	1	0	0	0	1	0	0	0	0	0	0	0	0	#NULL!	0	0	12.7091	12.7091
442	53	1	1	3	1	0	0	2	22.8374	573.2	1.43836	18	1	1	0	1	0	1	1	0	0	0	0	1	1	1	2	1	0	5.64819	5.64819
443	74	2	1	1	1	1	0	2	28	1496	0.249	37	1	1	0	1	0	1	0	0	1	0	0	1	1	1	1	1	1	10.7707	9.13073
444	67	1	1	204	1	0	0	2	27.9904	3479	0.41668	20	1	1	0	1	0	1	1	0	1	0	0	1	1	1	7	1	0	1.11704	1.11704
445	86	2	1	1	0	0	0	2	26.4024	4233	1.5946	30	1	0	0	0	0	1	1	1	1	0	0	1	1	1	3	1	0	2.40383	2.40383
446	29	1	1	2	0	0	0	2	31.8878	1561	0.75924	36	1	1	0	0	0	1	0	0	0	0	0	0	0	0	#NULL!	0	0	12.6352	12.6352
447	72	1	1	1	1	1	0	3	26.4236	1320	4.14036	44	1	1	0	0	0	1	0	0	0	0	0	1	1	1	6	0	1	2.45038	1.54415
448	67	1	1	36	0	0	0	3	20.9573	628.4	0.62964	39	1	1	0	0	0	1	1	0	1	0	0	1	1	1	2	1	0	6.4449	6.4449
449	72	1	1	1	1	0	1	2	25.6055	1784	0.249	24	1	1	0	0	0	1	0	0	1	0	0	1	1	1	1	1	1	5.21013	0.312115
450	81	2	1	1	0	1	1	2	25.6837	8358	3.79412	35	1	1	0	0	0	1	0	0	0	0	0	1	1	1	6	0	1	9.57974	0.766598
451	64	2	3	120	1	1	0	3	39.8631	227	3.64704	71	1	1	0	1	0	1	1	1	1	0	0	1	1	1	2	1	1	2.52977	0.380561
452	71	1	1	1	0	1	0	2	28.699	3648	0.5	24	1	1	0	1	0	1	0	1	1	0	0	0	0	0	#NULL!	0	0	12.5996	12.5996
453	48	1	3	3	1	1	0	2	28.7317	1659	7.03536	35	1	1	1	0	0	1	0	0	0	0	0	0	0	0	#NULL!	0	0	12.5941	12.5941
454	85	2	3	120	0	0	0	3	28	2930	1.17856	75	0	0	0	1	0	1	1	1	0	0	0	1	1	1	1	1	1	0.810404	0.720055
455	36	2	3	1	0	0	0	3	21.2279	1694	20.0762	33	1	0	0	0	0	1	0	0	0	0	0	1	1	1	2	1	0	0.0109514	0.0109514
456	70	2	3	27	1	1	1	2	28.1479	936.4	0.249	67	1	1	0	0	0	1	1	0	0	0	0	1	0	1	6	0	0	6.987	6.987
457	76	1	1	4	0	1	1	3	26.4915	935.4	0.36	35	1	1	0	1	1	1	0	1	1	0	0	1	1	1	1	1	1	4.43258	4.24093
458	87	1	3	6	0	0	0	2	22.8374	2391	1.45536	63	0	1	0	0	0	1	1	0	0	0	0	1	0	1	6	0	0	4.28747	4.28747
459	72	1	1	3	1	0	1	2	25.333	235.9	0.52224	37	1	1	0	0	1	1	1	1	1	0	0	1	1	1	6	0	1	5.07598	0.95551
460	37	1	2	4	0	0	0	1	48.5026	284.9	0.52224	20	1	1	0	1	0	1	1	0	0	0	0	0	0	0	#NULL!	0	0	12.5311	12.5311
461	67	1	2	60	0	1	1	3	28.6689	2047	0.64444	6	1	1	0	1	0	1	1	0	0	0	0	1	1	1	1	1	1	1.98768	0.454483
462	61	2	6	4	0	0	0	2	37.7778	591.2	0.57776	32	1	1	0	0	0	1	0	0	0	0	0	1	0	1	6	0	0	8.90897	8.90897
463	65	1	1	1	1	1	0	3	23.6915	2772	1.64816	34	1	1	0	1	0	1	0	0	0	0	0	1	#NULL!	1	0	#NULL!	0	7.47981	7.47981
464	80	1	1	3	1	0	1	3	27.2817	3205	0.7	20	0	1	0	1	0	1	1	0	1	0	0	1	1	1	1	1	1	3.68241	1.12252
465	78	1	1	1	1	1	0	2	20.5693	2306	0.33824	17	1	1	0	0	0	1	0	0	1	0	0	1	0	1	6	0	0	1.03765	1.03765
466	65	1	1	137	1	1	0	2	26.398	431.1	0.6818	27	1	1	0	1	0	1	1	0	1	1	0	1	1	0	#NULL!	0	1	12.512	9.30595
467	82	1	4	91	0	1	1	3	26.7698	4071	0.42648	23	1	1	0	1	0	1	0	0	0	0	0	1	0	1	6	0	0	2.81999	2.81999
468	80	2	1	3	1	1	0	2	25.1953	5462	0.249	35	1	1	0	0	0	1	1	1	0	0	0	1	0	1	6	0	0	4.69268	4.69268
469	68	1	5	144	0	0	0	2	31.1614	370.4	0.36764	32	1	1	0	1	1	1	0	0	1	0	0	1	0	1	6	0	0	11.5318	11.5318
470	72	1	2	2	0	1	0	2	25.1532	4237	0.249	23	1	1	0	1	0	1	1	1	1	1	1	1	1	1	1	1	1	5.44285	4.3614
471	56	2	6	8	0	0	0	2	20.2913	1152	0.6818	21	1	1	0	0	0	1	1	0	0	0	0	1	1	0	#NULL!	0	1	12.4764	0.87885
472	70	2	4	48	0	1	1	2	26.0584	602.2	1.43752	25	0	1	0	1	1	1	1	0	0	0	0	0	0	0	#NULL!	0	0	12.4654	12.4654
473	74	1	6	72	0	1	0	2	22.7903	3320	0.7	20	1	1	0	1	0	1	1	0	0	1	0	1	1	1	1	1	0	0.81588	0.81588
474	82	1	1	1	0	1	1	2	27.0359	2804	0.38236	34	0	1	0	0	0	1	1	0	1	0	0	1	1	1	3	1	1	2.23956	1.15537
475	85	1	6	1	0	1	0	3	32.4062	3002	0.83636	20	1	1	0	0	0	1	0	1	0	0	0	1	1	1	6	0	1	4.87064	4.87064
476	74	1	3	66	0	1	0	3	29.0533	5169	0.7182	23	1	1	0	1	0	1	1	1	1	0	0	1	1	1	1	1	0	7.7974	7.7974
477	40	1	6	1	0	1	0	2	25.4028	95.86	2.07812	35	1	1	0	1	0	1	1	1	0	0	0	0	0	0	#NULL!	0	0	12.4408	12.4408
478	49	2	6	18	0	1	0	1	56.514	581.6	7.31136	60	1	1	0	0	0	1	0	0	0	0	0	1	0	1	6	0	0	8.76112	8.76112
479	78	2	4	2	0	1	1	2	32.0161	326.5	0.5818	69	1	1	0	0	0	1	1	1	0	0	0	1	0	1	6	0	0	8.4846	8.4846
480	63	2	3	1	0	0	0	2	23.8343	1324	5.95596	49	1	1	0	0	0	1	1	0	0	0	0	0	0	0	#NULL!	0	0	12.3806	12.3806
481	78	1	4	8	1	1	0	2	35.8564	1741	0.46876	76	1	0	0	0	0	1	0	1	1	0	0	1	0	1	6	0	0	0.761123	0.761123
482	81	1	1	1	0	0	0	2	23.0469	6196	0.249	14	1	1	0	1	0	1	0	0	1	1	0	1	1	1	1	1	0	11.8795	11.8795
483	77	2	1	6	1	1	0	2	32.4394	529	2.08848	34	1	1	0	0	0	1	0	0	0	0	0	1	0	1	6	0	0	6.1191	6.1191
484	41	2	6	39	0	0	0	2	19.2653	662.9	1.137	54	1	1	0	0	0	1	0	0	0	0	0	0	0	0	#NULL!	0	0	12.3285	12.3285
485	71	1	2	1	0	1	1	2	27.0641	1846	1.21876	31	1	1	1	1	0	1	1	0	1	0	0	0	0	0	#NULL!	0	0	12.3012	12.3012
486	51	1	2	5	0	0	0	2	25.4017	657.9	0.575	23	1	1	0	1	0	1	1	0	0	0	0	0	0	0	#NULL!	0	0	12.3012	12.3012
487	41	1	5	3	0	0	0	2	28.0763	824.7	2.74156	13	1	1	0	1	0	1	1	0	0	0	0	1	1	1	4	1	0	4.846	4.846
488	63	1	1	36	1	0	1	3	27.2633	3135	3.88764	22	1	1	0	1	1	1	1	1	1	0	1	1	1	1	7	1	0	8.85695	8.85695
489	56	1	1	20	0	0	0	3	27.0169	138.4	0.65	43	1	1	0	1	0	1	0	0	1	0	0	0	0	0	#NULL!	0	0	12.2875	12.2875
490	72	2	2	36.0329	0	1	0	2	26.7503	289.5	0.71666	31	1	1	0	1	0	1	1	1	0	0	1	1	1	1	6	0	1	3.55373	0.845996
491	86	1	2	120	0	1	1	3	30.4611	23242	0.6	23	0	0	0	0	0	1	1	1	1	0	0	1	#NULL!	1	0	#NULL!	0	0.0903491	0.0903491
492	82	1	2	9	1	1	1	3	28.0664	1016	0.4706	39	0	1	0	0	0	1	0	0	1	0	0	1	1	1	0	#NULL!	1	3.16496	2.21218
493	59	1	2	1	0	1	1	2	23.9188	122.1	0.4706	34	1	1	0	0	0	1	0	0	0	0	0	0	0	0	#NULL!	0	0	12.2738	12.2738
494	51	1	2	56	1	0	0	3	38.0882	#NULL!	6.00732	20	1	1	0	1	0	1	1	0	0	1	1	0	0	0	#NULL!	0	0	12.2683	12.2683
495	60	1	2	168	1	0	0	2	26.8166	1543	1.42188	28	1	1	0	1	0	1	1	1	1	1	1	1	1	1	1	1	1	5.64819	5.52772
496	41	1	1	2	0	1	0	2	21.048	309.2	0.249	19	1	1	1	1	0	1	1	0	0	1	0	0	0	0	#NULL!	0	0	12.2628	12.2628
497	80	2	1	30	1	1	0	2	26.6667	1073	0.72728	26	1	1	0	1	0	1	1	0	1	0	0	1	1	1	2	1	1	6.55989	6.31348
498	77	1	6	8	0	1	0	2	23.9512	2916	0.4706	18	1	1	0	1	0	1	0	0	0	0	1	1	0	1	6	0	0	9.86995	9.86995
499	71	1	1	1	1	1	0	3	23.5036	2912	0.8818	34	1	1	0	1	0	0	0	0	0	0	0	1	#NULL!	1	0	#NULL!	0	4.54209	4.54209
500	48	1	1	24	1	1	0	2	34.3679	254.3	0.29412	23	1	1	0	1	0	1	1	0	1	1	0	0	0	0	#NULL!	0	0	12.2437	12.2437
501	76	1	1	1	0	0	0	2	22.9218	10203	0.62728	30	1	0	0	0	0	1	0	1	1	0	0	1	0	1	6	0	0	5.78234	5.78234
502	55	1	1	1	1	1	0	2	26.2878	785.5	0.53704	27	1	1	0	1	0	1	0	0	1	1	0	1	1	1	2	1	0	9.47844	9.47844
503	61	2	1	3	1	1	0	2	35.3333	3934	2.29412	37	1	1	0	0	0	1	0	1	1	0	0	1	1	1	1	1	1	4.13963	2.51882
504	62	2	6	18	1	1	0	2	22.8057	6340	0.61112	10	1	1	0	1	1	1	1	1	0	0	0	1	0	1	6	0	0	6.49144	6.49144
505	60	1	1	1	0	0	0	3	19.5196	2602	0.249	34	1	1	0	1	0	1	0	0	0	1	0	1	0	1	6	0	0	1.87269	1.87269
506	53	1	1	1	0	0	1	2	28.8761	2446	1.2162	38	1	1	0	0	0	1	0	0	1	0	0	1	1	0	#NULL!	0	1	12.1944	0.117728
507	60	1	2	1	1	0	0	2	27.0062	2806	0.72224	38	1	1	0	1	0	1	1	1	1	0	0	1	1	1	6	0	1	5.71116	3.6961
508	82	2	3	19	1	1	0	3	21.6413	17603	0.8148	28	0	1	0	0	0	1	1	0	1	0	0	1	0	1	6	0	0	1.5551	1.5551
509	59	1	1	1	0	0	0	2	33.3061	1650	0.249	35	1	1	1	1	1	1	0	0	1	1	0	0	0	0	#NULL!	0	0	12.1862	12.1862
510	56	1	1	1	0	1	1	2	27.8547	1376	64	43	1	1	1	0	0	1	0	0	1	0	0	0	0	0	#NULL!	0	0	12.1862	12.1862
511	73	1	2	7	0	1	1	2	31.9122	1468	0.4706	23	1	1	0	1	0	1	1	1	0	0	0	1	1	1	6	0	1	11.2936	10.6037
512	64	1	1	1	0	0	0	2	23.4221	3335	0.249	37	1	1	0	0	0	1	0	0	0	0	0	1	0	1	6	0	0	6.38193	6.38193
513	74	2	1	1	0	0	1	2	14.5564	7651	1.31252	38	1	1	0	0	0	1	0	0	0	0	0	1	0	1	6	0	0	5.39357	5.39357
514	66	2	3	7	0	1	0	2	25.5859	476.9	0.74544	53	1	1	0	1	0	1	1	1	0	0	0	1	1	1	1	1	1	1.68104	0.76386
515	69	2	6	2	1	1	0	2	35.0293	391.1	0.77272	60	0	1	0	0	0	1	0	0	0	0	0	1	1	0	#NULL!	0	1	12.1342	1.86174
516	91	2	1	108	1	1	0	4	#NULL!	5460	0.56364	36	1	1	0	0	0	1	1	0	1	0	0	1	1	1	3	1	0	0.355921	0.355921
517	71	1	1	1	0	1	0	2	25.3515	1513	0.33824	34	1	1	0	0	0	0	0	0	0	0	0	1	0	1	6	0	0	4.52567	4.52567
518	72	1	1	1	1	1	1	3	31.245	8575	0.26472	25	1	0	0	1	0	1	1	1	1	0	0	1	0	1	6	0	0	1.42094	1.42094
519	65	2	1	9	1	0	0	2	38.9468	3930	0.249	32	1	1	0	0	0	1	0	1	1	0	0	1	1	1	6	0	1	2.64476	0.0246407
520	74	1	3	432	0	1	1	2	27.5482	785.4	0.375	45	1	1	0	1	0	1	1	1	0	0	0	1	1	1	1	1	1	1.60438	0.758385
521	79	2	1	3	0	1	0	2	28.8889	1261	0.35936	49	1	0	0	0	0	1	0	1	1	0	0	1	1	1	0	#NULL!	1	4.89802	2.38467
522	84	2	3	24	1	1	0	2	22.2222	7738	0.73944	29	0	1	0	1	0	1	1	0	1	0	0	1	1	1	6	0	1	3.71253	0.769336
523	53	1	5	60	0	1	0	2	30.1021	7162	0.84508	23	1	1	1	1	0	1	1	1	0	1	1	1	1	0	#NULL!	0	1	12.0219	0.0328542
524	69	1	1	2	1	1	0	2	23.2872	3013	0.249	37	1	1	0	1	0	1	0	0	0	1	0	1	1	1	3	1	0	0.930869	0.930869
525	71	1	1	132	1	1	0	2	30.3673	1872	0.57044	28	1	1	0	1	0	1	1	0	1	0	0	1	#NULL!	1	0	#NULL!	0	11.0609	11.0609
526	70	1	1	12	0	1	0	3	22.151	19.28	0.70424	66	1	1	0	0	0	0	0	1	1	0	0	1	1	1	2	1	1	6.16838	2.6037
527	61	1	3	132	1	1	0	2	22.5261	2428	0.831	42	1	1	0	1	0	1	1	1	1	0	0	1	1	0	#NULL!	0	1	11.9863	0.0273785
528	47	1	1	12	0	1	0	1	30.3871	1576	0.74544	45	1	1	0	0	0	0	0	0	1	0	0	0	0	0	#NULL!	0	0	11.9863	11.9863
529	73	1	1	16	0	0	1	3	25.5296	581.3	0.80908	22	1	1	0	1	0	1	0	0	0	0	0	1	1	1	1	1	0	5.48118	5.48118
530	73	1	1	36	1	1	0	3	26.5338	1939	0.38236	47	1	1	0	1	0	1	0	1	0	0	0	1	1	1	1	1	1	2.76797	2.27789
531	76	1	4	1	0	1	1	2	23.7387	6588	1.79688	27	0	1	0	1	1	1	1	0	0	0	0	1	1	1	0	#NULL!	1	2.68857	0.361396
532	75	1	1	2	1	0	0	3	20.6852	2095	0.6818	27	1	1	0	0	0	1	0	0	0	0	0	1	0	1	6	0	0	9.57426	9.57426
533	43	1	1	9	0	0	0	2	21.2142	631.9	0.63636	20	1	1	0	1	0	1	0	0	0	1	0	0	0	0	#NULL!	0	0	11.8795	11.8795
534	61	1	3	2	0	0	0	1	24.6531	3031	0.87272	27	1	1	0	0	0	1	1	0	0	0	0	1	1	1	2	1	0	11.2225	11.2225
535	49	1	1	6	0	1	0	2	34.3396	8463	3.73436	15	1	1	0	1	1	1	1	1	1	1	0	1	1	0	#NULL!	0	1	11.8686	6.00411
536	80	1	6	1	0	1	0	3	33.0237	423.9	5.46054	33	1	1	0	1	0	1	1	1	0	0	0	1	1	1	1	1	1	8.31759	2.54894
537	40	2	6	4	0	0	0	3	21.1477	62942	0.80986	27	1	1	0	1	0	1	1	1	0	0	0	1	1	1	1	1	0	11.885	11.885
538	64	1	2	1	1	1	0	2	38.4204	543.6	0.72534	20	1	1	0	0	1	1	1	0	0	1	1	1	1	1	1	1	1	5.79329	0.542094
539	79	2	4	5	0	0	0	3	20.7834	21509	0.70424	25	1	1	0	0	0	0	0	0	1	0	0	1	#NULL!	1	0	#NULL!	0	0.418891	0.418891
540	41	1	1	1	0	0	0	2	26.079	862.5	6.09212	39	1	1	0	0	0	0	0	0	0	0	0	0	0	0	#NULL!	0	0	11.8275	11.8275
541	57	1	4	1	1	1	0	1	29.0253	1432	1.04124	50	1	1	0	1	1	1	0	1	1	0	0	1	1	1	2	1	1	9.86448	0.906229
542	73	1	1	4	1	1	0	2	22.4996	69575	0.32812	31	1	1	0	0	0	1	0	1	1	0	0	1	1	1	7	1	0	1.36345	1.36345
543	76	2	1	168	0	1	0	3	29.6875	17439	0.50908	35	1	1	0	1	0	1	1	0	1	0	0	1	1	1	2	1	1	3.09651	1.60164
544	70	2	6	1	0	1	0	2	24.3865	2123	0.249	57	1	1	0	1	0	1	1	0	0	0	0	1	0	1	6	0	0	3.49624	3.49624
545	66	1	1	72	1	1	0	3	27.5134	2194	0.5	25	0	1	0	0	0	1	0	0	1	1	0	1	1	1	7	1	1	3.53183	1.05681
546	80	1	1	1	0	1	0	3	25.5132	3799	0.249	33	1	1	0	1	0	1	0	1	1	0	0	1	1	1	1	1	0	1.88638	1.88638
547	64	2	3	1	1	1	0	4	23.9188	826.6	0.99092	59	0	1	0	1	0	1	1	1	0	0	0	1	1	1	6	0	1	9.30869	7.18686
548	53	1	5	24	0	0	0	2	19.082	786.4	0.5	19	1	1	0	1	0	1	0	0	0	0	0	0	0	0	#NULL!	0	0	11.77	11.77
549	71	2	1	1	0	0	0	2	28.7201	1667	0.60908	29	1	1	0	0	0	1	1	0	0	0	0	0	0	0	#NULL!	0	0	11.77	11.77
550	74	1	1	1	1	1	0	2	32.699	3988	0.73636	32	1	1	0	0	0	1	0	0	0	0	0	1	1	1	7	1	0	0.583162	0.583162
551	82	1	1	42	0	1	1	3	29.0657	3598	0.66394	35	1	1	0	1	0	1	1	0	1	0	0	1	1	1	2	1	0	0.766598	0.766598
552	83	1	1	70	0	1	0	3	24.6069	3024	0.35938	34	1	1	0	1	0	1	0	0	1	0	0	1	1	1	4	1	0	6.17385	6.17385
553	74	1	6	96	0	1	0	2	29.7527	320.1	0.775	35	1	1	1	1	1	1	1	0	1	0	0	0	0	0	#NULL!	0	0	11.7536	11.7536
554	82	1	1	96	1	1	0	3	22.5827	3583	0.75834	38	1	0	0	1	0	1	0	1	1	0	0	1	1	1	1	1	1	2.49966	2.29706
555	59	1	1	1	1	1	0	2	31.6001	1889	0.42778	36	1	1	0	1	0	1	1	0	1	0	0	1	1	1	2	1	1	7.03628	3.86858
556	82	1	1	1	1	1	0	3	27.0641	711.9	1.95834	31	1	1	0	0	0	1	0	1	1	0	0	1	1	1	6	0	1	0.898015	0.62423
557	79	2	1	2	1	1	0	3	28.9993	16802	0.66668	35	1	1	0	1	0	1	0	0	1	0	0	1	1	1	1	1	1	0.865161	0.0958248
558	77	1	1	36	1	0	0	1	24.6094	4211	0.95	42	1	1	0	1	1	1	0	1	1	0	0	1	1	1	1	1	1	4.14237	0.780287
559	72	1	3	1	0	1	1	2	26.3101	497.7	0.6	30	0	1	0	1	0	1	1	0	0	0	0	1	0	1	6	0	0	9.28131	9.28131
560	68	1	1	12	0	1	0	2	29.2101	4027	0.93444	34	1	1	0	1	0	1	1	1	1	1	1	0	0	0	#NULL!	0	0	11.6961	11.6961
561	77	1	1	48	0	1	0	4	27.0389	2673	0.9754	25	1	1	0	1	0	1	0	0	1	0	1	1	0	1	6	0	0	4.05749	4.05749
562	70	2	1	1	1	0	0	3	31.1634	4765	0.375	44	1	0	0	0	0	1	1	1	1	0	0	1	1	1	3	1	1	0.36961	0.323066
563	72	1	3	120	0	1	1	2	25.9107	1314	0.249	18	1	1	0	1	0	1	1	0	0	1	0	1	1	1	6	0	1	6.67762	3.9781
564	80	1	1	26	1	1	0	2	24.2215	34243	0.79508	26	0	0	0	0	0	1	0	1	1	0	0	1	0	1	6	0	0	0.465435	0.465435
565	88	1	3	240	0	1	0	2	26.8136	1669	0.31252	35	1	1	0	1	0	1	0	0	0	0	0	1	#NULL!	1	0	#NULL!	0	2.34634	2.34634
566	67	1	5	2	0	1	0	2	33.0375	1672	0.249	31	1	0	0	1	0	1	0	1	1	0	0	1	1	1	0	#NULL!	1	2.14648	0.188912
567	78	2	3	168	0	0	0	3	22.9398	3875	2.28318	25	1	1	0	1	0	1	1	1	0	0	0	1	1	1	1	1	1	10.9021	7.16769
568	66	1	1	6	0	1	0	2	28.5354	6776	16	15	1	1	0	1	0	1	1	1	1	1	0	1	1	0	#NULL!	0	1	11.5784	0.25462
569	48	1	1	12	1	1	0	2	29.9136	880.6	0.5926	36	1	1	0	1	0	0	0	0	1	0	0	1	1	1	3	1	0	11.5455	11.5455
570	62	1	5	1	1	1	0	3	29.9357	1033	0.38888	17	1	1	1	1	1	1	1	1	1	0	0	1	1	0	#NULL!	0	1	11.5592	9.82341
571	77	2	3	36	1	1	0	3	36.8531	232.9	0.33696	55	0	1	0	0	0	1	0	0	0	0	0	1	0	1	6	0	0	1.65366	1.65366
572	85	2	4	20	1	1	0	3	35.1962	827	0.249	60	0	1	0	0	0	1	1	0	1	0	0	1	1	1	1	1	1	3.19781	2.81177
573	46	1	5	48	0	0	0	2	27.1178	498	0.52112	20	1	1	0	1	1	1	1	0	0	1	0	1	1	0	#NULL!	0	1	11.5428	2.95688
574	57	1	2	72	0	1	1	2	31.8878	4857	1.30908	15	1	1	0	1	0	1	1	0	0	0	0	0	0	0	#NULL!	0	0	11.54	11.54
575	63	1	1	96	1	0	0	2	27.6817	459.3	0.249	25	1	1	1	1	0	1	1	1	1	1	0	0	0	0	#NULL!	0	0	11.5264	11.5264
576	72	1	3	12	1	1	0	2	31.2092	1236	1.07216	37	1	1	0	1	0	1	0	0	0	0	0	0	0	0	#NULL!	0	0	11.5209	11.5209
577	75	1	3	2	0	1	1	3	25.1953	3658	0.42188	40	1	0	0	1	0	1	0	1	1	0	0	1	0	1	6	0	0	0.459959	0.459959
578	67	1	3	36	0	0	0	2	27.2509	2263	0.249	40	1	1	1	0	0	1	1	1	1	0	0	0	0	0	#NULL!	0	0	11.5017	11.5017
579	63	1	1	36	0	0	0	1	23.7387	174.8	0.32812	25	1	1	0	0	0	0	0	0	0	0	0	0	0	0	#NULL!	0	0	11.5017	11.5017
580	67	1	6	20	0	1	1	3	29.7576	2145	0.249	27	1	1	0	1	0	1	1	0	0	0	1	1	1	1	1	1	1	6.44216	1.97125
581	87	1	1	1	1	1	1	2	33.8741	2187	1.61856	23	1	1	0	1	0	1	1	0	1	0	0	1	1	1	1	1	0	0.837782	0.837782
582	77	2	4	60	0	1	0	3	36.3275	329	2.01492	46	1	1	0	1	0	1	0	0	1	0	0	0	0	0	#NULL!	0	0	11.4798	11.4798
583	56	1	3	1	0	0	0	2	21.8464	5041	64	15	1	1	0	0	0	1	0	0	0	0	0	1	#NULL!	1	0	#NULL!	0	1.02122	1.02122
584	57	1	6	1	1	0	0	2	29.3776	87.56	0.51408	20	1	1	0	1	0	1	0	0	0	0	0	0	0	0	#NULL!	0	0	11.4661	11.4661
585	70	2	3	24	1	1	0	3	24.9989	9553	22.4	14	1	1	0	1	0	1	1	1	0	0	0	1	1	1	1	1	1	1.27858	0.0355921
586	79	1	1	48	1	1	1	3	31.5537	4145	0.34092	35	0	1	0	0	1	1	0	0	1	0	0	1	1	1	1	1	1	1.05133	1.02396
587	63	1	1	1	0	0	0	1	29.8302	1755	0.4318	33	1	1	0	1	0	0	0	0	0	0	0	0	0	0	#NULL!	0	0	11.4579	11.4579
588	52	1	1	1	0	0	0	1	25.2083	863.5	0.92224	18	1	1	0	1	0	1	0	0	1	0	0	1	1	0	#NULL!	0	1	11.4579	8.99658
589	44	1	1	1	0	0	0	2	24.5675	2747	1.42592	32	1	1	0	1	1	1	0	0	0	0	0	1	#NULL!	1	0	#NULL!	0	8.64887	8.64887
590	75	1	1	7	1	1	0	2	30.1038	498.8	0.6	21	1	1	0	1	0	1	0	0	1	0	0	1	0	1	6	0	0	11.4251	11.4251
591	67	1	1	2	0	1	0	2	25.5937	2701	5.08288	36	1	1	0	1	1	1	1	0	1	1	1	1	1	0	#NULL!	0	1	11.4415	7.24983
592	53	1	1	49	1	1	0	2	42.4242	102.1	0.77776	36	1	1	0	1	0	1	0	1	1	0	0	1	1	1	3	1	0	3.7399	3.7399
593	76	2	1	2	0	1	0	2	26.0204	5799	0.249	42	1	1	0	0	0	0	0	0	0	0	0	0	0	0	#NULL!	0	0	11.4387	11.4387
594	80	2	1	180	1	1	0	2	38.8214	1517	0.51408	28	1	1	0	1	0	1	1	0	1	0	0	1	0	1	6	0	0	5.67283	5.67283
595	50	1	1	2	0	1	0	3	28.7274	1311	1.05156	35	1	1	1	1	1	1	0	0	1	1	0	0	0	0	#NULL!	0	0	11.4251	11.4251
596	60	2	6	2	0	0	0	2	24.4261	602.5	0.40624	43	1	1	0	0	0	0	0	0	0	0	0	1	0	1	6	0	0	0.0930869	0.0930869
597	68	1	4	56	0	1	0	2	28.5558	1789	0.50704	14	1	1	0	1	0	1	1	0	0	1	1	1	0	1	6	0	0	7.13484	7.13484
598	68	1	1	24	1	1	0	3	33.3333	4066	0.69016	40	1	1	0	1	0	1	1	1	1	0	0	1	1	1	2	1	1	3.85216	3.80287
599	68	2	6	180	1	1	0	2	23.8327	4114	3.07464	17	1	1	0	1	0	1	0	0	1	1	1	0	0	0	#NULL!	0	0	11.4059	11.4059
600	79	2	1	456	1	1	0	2	24.6667	6857	0.52816	25	1	1	0	0	0	1	1	0	1	0	1	1	1	1	2	1	1	2.50787	2.48049
601	61	1	6	49.6118	0	0	1	2	22.192	19.87	0.78572	58	0	1	0	0	0	1	0	0	0	0	0	1	0	1	6	0	0	8.39699	8.39699
602	81	2	4	2	0	1	1	3	28.617	978.3	0.5	40	0	1	0	1	0	1	1	0	1	0	0	1	0	1	6	0	0	0.892539	0.892539
603	85	1	3	6	1	1	1	3	28.793	1871	0.39584	57	1	1	0	0	0	1	1	0	1	0	0	1	1	1	2	1	1	0.610541	0.476386
604	32	1	1	3	0	0	0	2	24.281	365.2	0.47916	23	1	1	1	1	1	1	0	1	0	1	0	0	0	0	#NULL!	0	0	11.3621	11.3621
605	63	1	1	8	0	1	1	2	30.0914	897.1	0.249	29	1	1	0	1	0	1	0	1	1	0	0	1	1	0	#NULL!	0	1	11.3484	0.273785
606	66	1	1	2	1	1	1	3	25.6544	2295	0.5926	24	1	1	0	0	0	1	1	1	1	0	0	1	1	1	6	0	1	8.67351	2.72142
607	67	1	1	12	1	0	0	2	28.9811	3111	0.5	23	1	1	1	1	0	1	0	0	1	1	0	1	1	0	#NULL!	0	1	11.3128	9.06229
608	73	2	3	2	0	1	0	2	30.4935	2774	0.75	53	0	1	0	1	0	1	0	1	0	0	0	1	0	1	6	0	0	4.20534	4.20534
609	80	2	1	60	1	1	0	2	30.6641	1992	0.37	34	1	1	0	0	0	1	0	0	1	0	0	1	1	1	7	1	0	1.40452	1.40452
610	83	1	2	6	1	1	0	2	21.6441	1156	0.88888	22	1	1	0	1	1	1	1	1	1	0	0	1	1	1	0	#NULL!	1	5.83436	0.533881
611	70	2	3	252	1	1	1	2	22.8532	553.2	0.73016	67	1	0	0	1	0	1	1	1	1	0	0	1	1	1	1	1	1	2.49418	0.44627
612	78	1	6	2	0	0	1	3	21.1621	2029	0.8148	20	0	1	0	0	0	0	0	0	0	0	0	1	1	1	2	1	0	0.0657084	0.0657084
613	57	2	3	24	1	1	0	2	27.5312	7838	0.67592	50	0	1	0	0	0	1	1	1	1	0	0	1	1	1	5	1	0	1.94661	1.94661
614	48	1	6	1	0	1	0	1	23.4509	2002	1.19048	32	1	1	0	0	1	1	0	1	0	0	0	1	1	1	7	1	0	5.7358	5.7358
615	66	1	5	72	0	0	0	2	26.8633	3997	1.34524	20	1	1	0	1	0	1	1	1	1	0	0	1	1	1	1	1	1	3.40041	0.402464
616	74	1	1	6	0	0	0	3	26.7036	6470	0.375	22	1	1	0	1	1	1	0	0	1	0	0	0	0	0	#NULL!	0	0	11.1431	11.1431
617	76	2	3	80	1	1	0	3	27.6398	8418	5.44492	50	0	0	0	0	0	1	0	1	0	0	0	1	1	1	6	0	1	2.45038	0.019165
618	61	1	1	1	0	0	0	2	32.4662	544.5	0.249	38	1	1	0	0	0	1	0	0	1	0	0	0	0	0	#NULL!	0	0	11.1184	11.1184
619	49	1	5	4	0	1	0	2	23.4375	956.7	0.63936	21	1	1	0	1	0	1	0	0	0	0	0	0	0	0	#NULL!	0	0	11.1129	11.1129
620	51	1	1	1	0	0	0	2	22.3094	766	1.31508	43	1	1	0	0	0	0	0	0	0	0	0	0	0	0	#NULL!	0	0	11.1047	11.1047
621	81	1	1	31	0	1	0	2	24.677	353.8	3.23892	17	1	0	0	1	0	1	0	1	1	0	1	1	0	1	6	0	0	1.32512	1.32512
622	69	1	1	2	0	0	1	2	16.6133	1151	0.5	36	0	1	0	0	0	1	0	0	1	0	0	1	0	1	6	0	0	1.02669	1.02669
623	82	2	2	60	1	1	0	3	26.4071	19742	0.541	30	1	1	0	1	0	1	0	1	1	0	0	1	1	1	6	0	1	2.58179	0.0520192
624	52	1	1	108	0	0	0	2	26.919	390.3	0.249	28	1	1	1	1	0	0	0	0	0	0	0	0	0	0	#NULL!	0	0	11.0472	11.0472
625	65	1	1	1	0	0	1	2	34.6567	2250	0.55954	36	1	1	1	1	1	1	0	1	1	0	0	1	1	0	#NULL!	0	1	11.0418	9.48392
626	81	2	3	8	0	1	0	2	23.6013	29788	0.5	65	1	0	0	1	0	0	0	1	1	0	0	1	1	1	0	#NULL!	1	3.14031	2.51608
627	72	1	3	6	0	0	0	1	26.398	956	0.48612	27	1	1	0	0	0	1	1	0	0	0	0	0	0	0	#NULL!	0	0	11.0253	11.0253
628	43	1	1	6	1	0	0	1	25.1429	1681	0.9758	21	1	1	0	0	0	1	1	0	1	1	0	1	1	1	2	1	1	3.10472	2.00411
629	70	2	3	48	0	1	0	2	24.0882	1557	0.58872	38	1	0	0	1	0	1	1	1	1	0	0	1	1	1	7	1	1	3.58385	2.38467
630	80	1	1	132	0	0	0	2	26.5731	344.1	0.75	35	1	1	0	0	0	1	0	0	0	0	0	0	0	0	#NULL!	0	0	10.987	10.987
631	77	1	3	180	0	0	1	2	30.6703	4803	0.33332	25	1	1	0	1	1	1	1	0	0	0	1	1	1	1	0	#NULL!	1	3.39493	1.35797
632	79	1	1	3	1	1	0	2	24.093	4799	0.5726	28	1	1	0	1	0	1	0	0	0	0	0	1	0	1	6	0	0	7.04723	7.04723
633	54	1	1	1	0	0	0	3	27.3797	859.2	3.26472	33	0	1	0	1	1	1	1	1	0	0	0	0	0	0	#NULL!	0	0	10.9678	10.9678
634	81	1	1	6	1	0	0	3	25.1953	4790	1.8108	48	1	1	0	0	0	1	1	1	1	0	0	1	1	1	2	1	0	2.33812	2.33812
635	69	2	6	9	0	0	1	3	30.3593	7509	1.56756	63	0	0	0	1	0	1	0	1	0	0	0	1	0	1	6	0	0	2.01232	2.01232
636	76	2	3	24	1	1	0	3	27.5556	4653	1.02704	31	1	1	0	1	0	1	1	0	0	0	0	1	1	1	1	1	1	2.43121	2.423
637	52	2	3	36	0	0	0	2	23.1385	421.7	1.29728	38	1	1	0	1	0	1	0	0	0	0	0	0	0	0	#NULL!	0	0	10.9295	10.9295
638	78	1	1	1	0	1	0	2	33.7891	1525	2.5	35	1	1	0	1	0	1	0	0	0	0	0	1	1	1	2	1	0	2.88022	2.88022
639	79	1	3	3	0	0	1	2	26.0933	780.1	2.79412	35	1	1	0	1	1	1	1	1	1	0	0	1	1	1	2	1	0	2.98973	2.98973
640	82	2	3	2	0	1	0	3	30.4272	3657	0.61112	60	1	1	0	0	0	1	1	0	1	0	0	1	1	1	6	0	1	8.39151	7.36482
641	27	1	6	20	0	0	0	1	27.1468	12.42	10.6667	58	0	0	0	0	0	0	0	0	0	0	0	0	0	0	#NULL!	0	0	10.8912	10.8912
642	71	1	1	2	0	1	0	2	23.939	1990	0.5726	38	1	1	1	1	1	1	0	0	1	0	0	1	1	0	#NULL!	0	1	10.883	7.28542
643	77	1	1	1	1	1	0	2	26.2227	3127	0.70968	33	1	1	0	0	0	1	0	0	1	0	0	1	1	1	7	1	0	1.37166	1.37166
644	85	2	3	204	0	1	0	3	22.4766	17704	0.249	55	0	0	0	0	0	1	1	1	0	0	0	1	1	1	6	0	1	2.73785	1.40999
645	56	1	1	96	1	1	1	3	27.3437	2305	1.44156	25	1	1	0	1	0	1	0	0	0	0	0	1	1	1	1	1	1	1.49213	0.279261
646	66	1	1	1	1	1	0	2	21.2191	3545	0.249	25	1	1	0	1	0	1	0	1	0	0	0	1	1	1	7	1	0	5.10062	5.10062
647	40	1	1	1	1	0	0	2	28.634	1679	1.76624	20	1	1	0	1	0	1	1	0	0	0	0	1	1	1	1	1	0	9.44559	9.44559
648	74	2	6	48	1	1	0	2	32.831	2793	0.249	28	1	1	0	1	0	1	0	0	0	0	0	1	1	1	1	1	0	8.17248	8.17248
649	74	2	6	1	0	0	0	2	29.6875	1252	0.73388	23	1	1	0	1	0	1	1	0	0	0	0	1	1	1	6	0	1	9.44832	7.72621
650	74	1	2	20	0	1	1	3	24.0317	2758	0.249	30	0	1	0	0	0	1	0	0	0	0	0	1	0	1	6	0	0	0.52293	0.52293
651	74	1	1	1	0	1	0	2	33.7925	2215	0.26136	29	1	1	0	1	0	1	0	0	1	0	0	1	1	1	1	1	0	1.16085	1.16085
652	89	1	3	12	0	1	0	3	19.3772	21913	0.3182	22	1	0	0	0	0	1	0	1	1	0	0	1	1	1	1	1	1	0.424367	0.40794
653	49	2	6	1	0	1	0	2	20.8117	17261	1.34724	46	1	1	0	1	1	0	0	0	0	0	0	1	0	1	6	0	0	2.71047	2.71047
654	70	2	1	1	1	1	1	2	41.4214	6821	0.76984	33	1	1	1	1	1	1	0	0	1	0	0	1	1	0	#NULL!	0	1	10.7598	0.290212
655	64	1	1	13	1	1	0	2	26.5731	5099	0.42044	24	1	1	1	1	1	1	1	1	1	1	1	1	1	0	#NULL!	0	1	10.757	1.21013
656	75	1	1	1	0	1	0	2	24.7934	1353	0.249	29	1	1	0	1	0	1	0	0	1	0	0	0	0	0	#NULL!	0	0	10.7543	10.7543
657	72	1	4	216	0	1	0	2	25.4055	2922	11.3333	30	1	1	0	1	0	1	1	1	1	0	0	1	1	1	1	1	1	8.79671	3.26352
658	63	1	1	6	0	1	0	2	30.7174	4779	0.28408	31	1	0	0	1	0	1	1	1	1	0	0	1	1	1	4	1	0	2.19028	2.19028
659	32	1	1	6	1	0	0	2	24.4646	246.3	0.3182	40	1	1	0	0	0	0	0	0	1	0	0	0	0	0	#NULL!	0	0	10.7406	10.7406
660	82	1	1	1	1	0	0	2	24.4561	1829	0.28408	23	1	1	0	0	1	1	0	0	1	0	0	1	1	1	1	1	1	6.78987	6.78439
661	77	2	4	1	0	1	0	3	28.1969	12163	0.48864	10	1	0	0	1	0	1	1	1	1	0	0	1	1	1	1	1	1	1.84805	0.347707
662	82	1	1	1	0	0	0	2	18.8189	5579	0.50792	39	1	1	0	0	0	1	0	0	1	0	0	0	0	0	#NULL!	0	0	10.7214	10.7214
663	91	1	3	1	0	1	1	3	26.8386	14393	0.63492	35	0	1	0	1	0	1	1	0	0	0	0	1	1	1	7	1	0	0.145106	0.145106
664	87	1	6	15	0	1	1	3	24.8358	23263	0.58732	25	1	0	0	0	0	1	1	1	1	0	0	1	1	1	6	0	1	7.29363	6.93498
665	76	1	4	0.5	1	1	0	3	41.1889	252.2	0.5238	62	1	1	0	0	0	1	0	0	0	0	0	1	1	1	4	1	0	2.15743	2.15743
666	68	2	1	3	1	1	0	2	23.9334	50941	0.3182	27	1	1	0	1	0	1	1	1	0	0	0	1	1	1	2	1	1	6.31348	0.0766598
667	38	1	5	1	0	0	0	2	21.3741	2924	0.63492	23	1	1	0	0	0	1	0	0	0	0	0	0	0	0	#NULL!	0	0	10.6749	10.6749
668	82	1	1	2	0	0	0	3	24.0346	3112	0.4318	18	1	1	0	1	0	1	1	0	1	0	0	1	0	1	6	0	0	8.49008	8.49008
669	39	1	2	18	0	0	0	3	33.218	288	0.91128	20	1	1	0	1	1	1	0	0	0	0	0	0	0	0	#NULL!	0	0	10.642	10.642
670	70	1	6	1	0	0	0	2	27.3437	141.8	0.55644	40	1	1	0	1	1	1	0	0	1	0	0	1	1	0	#NULL!	0	1	10.6393	10.3053
671	79	1	1	3	0	1	1	2	25.9472	1041	0.2604	36	1	1	0	0	0	0	0	0	0	0	0	1	0	1	6	0	0	1.24025	1.24025
672	63	1	1	24	1	1	0	2	26.8386	1983	14.9256	42	1	1	0	1	0	1	1	1	1	0	0	1	1	1	1	1	0	3.16769	3.16769
673	75	2	4	5	1	1	0	3	24.2439	#NULL!	0.65324	68	1	1	0	0	0	1	0	1	1	0	0	1	1	1	1	1	1	8.13963	1.51403
674	65	1	1	4	1	1	0	2	28.5218	2514	1.07576	35	1	1	0	1	0	1	0	1	1	0	0	1	0	1	6	0	0	4.92266	4.92266
675	41	1	6	26	0	0	0	2	34.6021	#NULL!	0.9274	26	1	1	0	1	0	1	1	0	0	0	0	0	0	0	#NULL!	0	0	10.5681	10.5681
676	51	1	1	36	1	1	0	3	29.9308	1178	3.94784	27	1	1	0	1	0	1	0	0	1	0	0	1	1	1	0	#NULL!	1	7.97536	0.169747
677	47	1	5	60	0	1	0	2	23.939	529.6	0.5726	18	1	1	0	1	0	1	0	0	0	1	0	0	0	0	#NULL!	0	0	10.5435	10.5435
678	46	2	6	38	1	0	0	3	39.6035	619.7	0.53176	38	1	1	0	1	0	1	1	0	0	0	0	0	0	0	#NULL!	0	0	10.5435	10.5435
679	61	1	1	2	1	1	0	3	22.46	6513	0.65872	32	1	1	0	0	0	1	1	1	0	0	0	1	1	1	3	1	1	5.50582	5.33607
680	78	1	2	60	1	1	0	2	24.9581	4361	0.8254	29	1	1	0	1	0	1	0	1	0	0	0	1	1	1	6	0	1	8.89254	5.87269
681	74	1	3	2	0	0	0	3	22.8822	1097	0.249	32	0	1	0	0	1	1	0	0	0	0	0	1	1	1	6	0	1	4.02738	3.73717
682	75	1	1	1	1	1	0	2	24.2215	681.1	0.873	25	1	1	0	0	0	0	0	0	0	1	0	1	1	1	0	#NULL!	1	1.08419	0.936345
683	90	1	4	1	0	1	0	2	26.6436	2448	0.71428	32	1	1	0	0	0	1	1	0	0	0	0	1	1	1	7	1	0	4.54209	4.54209
684	81	1	1	1	1	1	0	2	20.4825	6528	0.63492	25	1	1	0	0	0	1	0	1	1	0	0	1	1	1	1	1	1	1.41273	1.38261
685	74	1	4	1	0	1	0	2	24.2701	3188	1.01388	50	1	1	0	1	0	1	1	1	1	0	0	1	1	1	1	1	1	1.11978	0.810404
686	71	2	4	3	1	1	0	2	36.1827	2883	0.873	70	0	1	0	0	0	1	0	1	1	0	0	1	1	1	1	1	1	1.60712	0.76386
687	84	1	1	3	0	1	0	2	24.4975	3858	0.62096	42	1	1	0	1	0	1	0	1	1	0	0	1	0	1	6	0	0	8.09582	8.09582
688	74	1	1	1	0	1	0	2	25.1607	731.1	0.40624	25	1	1	0	0	0	1	0	0	0	0	0	1	0	1	6	0	0	3.89049	3.89049
689	69	1	1	1	1	0	0	2	25.0135	688.4	0.90324	20	1	1	0	1	1	1	0	1	1	0	0	1	0	1	6	0	0	7.61396	7.61396
690	78	1	1	1	1	0	0	2	27.0993	1661	0.31252	35	1	1	0	0	0	0	0	0	1	0	0	1	0	1	6	0	0	7.60849	7.60849
691	56	2	1	72	0	1	0	3	30	1602	0.6774	28	1	1	1	1	1	1	1	1	1	1	1	1	1	0	#NULL!	0	1	10.4422	2.11088
692	71	1	1	12	0	1	0	2	23.3067	4963	0.58064	30	1	1	0	0	0	1	0	0	0	0	0	1	0	1	6	0	0	6.84189	6.84189
693	74	2	2	1	0	1	0	2	27.3723	3034	0.78224	29	1	1	0	0	0	1	0	0	0	0	0	0	0	0	#NULL!	0	0	10.4339	10.4339
694	61	2	1	168	1	1	0	3	22.7694	5658	0.45832	24	1	1	0	0	0	1	0	0	1	1	0	1	0	1	6	0	0	0.599589	0.599589
695	80	1	1	192	0	1	0	3	26.1427	7257	0.5	24	1	1	0	1	0	1	0	0	1	0	0	1	1	1	1	1	1	2.97604	0.0574949
696	54	1	1	1	0	1	0	2	23.4069	837	5.85996	27	1	1	1	1	0	1	0	0	0	1	0	0	0	0	#NULL!	0	0	10.4093	10.4093
697	84	2	1	60	0	1	0	2	24.2222	1678	1.07448	38	1	1	0	1	0	1	1	1	0	0	0	1	0	1	6	0	0	0.613279	0.613279
698	76	2	1	24	1	1	0	3	25.2994	4577	1.31916	25	0	1	0	0	0	1	1	0	1	0	0	1	1	1	7	1	0	4.14511	4.14511
699	66	2	1	3	1	1	0	2	26.6436	3963	9.45256	27	1	1	0	1	0	1	0	0	0	0	0	0	0	0	#NULL!	0	0	10.3956	10.3956
700	67	1	1	96	0	1	0	2	23.939	57961	1.28724	38	1	1	0	0	0	0	0	0	1	0	0	1	1	1	2	1	0	4.57495	4.57495
701	76	2	1	10	1	1	0	3	42.0015	10361	0.82836	25	1	1	0	0	0	1	1	1	1	0	0	1	1	1	4	1	0	1.20465	1.20465
702	60	1	6	1	0	0	0	2	23.0954	855.3	2.0214	20	1	1	0	0	0	1	0	1	1	0	0	1	0	1	6	0	0	0.396988	0.396988
703	83	1	1	8	1	1	0	3	19.7531	7679	9.0234	26	1	0	0	0	0	0	0	1	1	1	0	1	0	1	6	0	0	0.443532	0.443532
704	66	1	1	17	1	0	0	2	24.6965	2893	0.82836	24	1	1	0	1	1	1	1	0	0	1	0	1	1	1	0	#NULL!	1	4.67899	1.28953
705	66	1	2	168	1	1	0	2	30.9917	6942	1.98936	30	1	1	0	1	0	1	1	0	0	0	0	1	1	1	6	0	1	4.01095	3.99726
706	57	1	2	2	1	1	0	3	27.6817	2013	0.6418	32	1	1	0	1	1	1	0	1	1	0	0	1	1	1	6	0	1	9.22656	1.43463
707	72	1	3	6	0	1	0	2	30.4878	8514	0.77612	23	1	1	0	1	0	1	0	1	0	0	1	0	0	0	#NULL!	0	0	10.3573	10.3573
708	67	1	3	420	0	0	1	4	17.0529	37284	64	14	0	1	0	0	0	1	1	1	1	0	0	1	1	1	5	1	0	0.183436	0.183436
709	72	2	3	14	1	1	0	2	33.7604	3899	0.91792	29	1	1	0	1	0	1	1	1	1	0	0	1	1	1	7	1	0	2.37919	2.37919
710	63	1	1	48	0	0	0	2	23.9512	106.9	0.8806	28	1	1	1	1	0	1	0	0	1	1	0	1	1	1	6	0	1	8.1232	7.50719
711	51	1	1	1	1	0	0	3	28.2828	1539	2.4492	10	1	1	1	1	1	1	1	1	0	0	0	0	0	0	#NULL!	0	0	10.3381	10.3381
712	47	1	1	1	0	1	0	3	25.9787	285.5	2.6524	35	1	1	0	1	0	1	0	1	1	0	0	1	1	0	#NULL!	0	1	10.3326	5.07871
713	64	1	1	66	1	1	0	2	33.705	9363	1.07448	15	1	1	0	1	0	1	1	0	0	0	0	1	1	1	2	1	0	1.69747	1.69747
714	62	1	5	1	0	0	0	2	29.7521	5070	1.46808	23	1	1	0	0	0	1	1	0	0	0	0	1	0	1	6	0	0	0.123203	0.123203
715	78	1	1	2	0	0	0	2	27.8994	2281	0.50748	23	1	1	0	1	1	1	1	0	1	0	0	1	0	1	6	0	0	6.65298	6.65298
716	56	2	3	12	0	1	0	3	20.5688	1980	1.81916	50	1	0	0	1	0	1	0	1	0	0	0	1	0	1	6	0	0	4.81862	4.81862
717	65	1	1	1	1	1	0	2	25.2092	1207	1.38296	25	1	1	1	1	0	1	1	0	1	0	0	1	1	0	#NULL!	0	1	10.3135	8.82136
718	69	1	1	1	0	1	0	2	25.2595	10904	0.53732	20	1	1	0	1	0	1	1	0	1	1	0	1	1	1	6	0	1	7.28268	6.19302
719	84	1	4	2	1	1	1	3	33.3108	718.2	0.87312	60	0	0	0	1	0	1	0	1	1	0	0	1	0	1	6	0	0	0.268309	0.268309
720	54	1	1	1	0	1	1	2	24.7252	3017	5.15408	27	1	1	0	1	0	1	0	0	0	1	1	1	1	1	3	1	0	5.32786	5.32786
721	67	1	1	132	0	0	0	2	29.8258	1020	0.5224	23	1	1	0	1	0	1	0	1	1	1	0	0	0	0	#NULL!	0	0	10.2888	10.2888
722	56	1	1	1	0	1	0	2	23.9158	4422	64	25	1	1	0	1	0	1	0	0	1	0	0	0	0	0	#NULL!	0	0	10.2806	10.2806
723	74	1	1	48	0	1	0	2	31.3405	1977	0.9758	27	1	1	0	1	0	1	0	0	0	0	0	1	0	1	6	0	0	1.61259	1.61259
724	65	1	6	1	1	0	0	1	28.075	281.9	0.41668	30	1	1	0	0	0	1	0	0	1	0	0	1	#NULL!	1	0	#NULL!	0	4.96646	4.96646
725	70	1	1	36	0	1	0	2	25	5757	1.25756	17	1	1	0	1	0	1	0	1	1	0	1	1	1	1	6	0	1	2.58179	1.27584
726	67	1	4	11	0	1	0	2	24.1685	11992	1.51516	41	1	0	0	0	0	1	1	1	1	0	0	1	1	1	3	1	0	3.12115	3.12115
727	40	2	6	6	0	0	0	3	20.8325	30775	1.84848	15	1	1	0	1	0	1	1	0	0	0	0	0	0	0	#NULL!	0	0	10.1848	10.1848
728	67	1	1	5	0	1	1	3	34.7178	15.22	0.41668	35	0	1	0	1	1	1	0	0	0	0	0	1	0	1	6	0	0	2.69678	2.69678
729	75	1	2	120	0	1	0	2	24.0484	4419	0.45832	21	1	1	0	1	0	1	0	1	0	1	1	1	1	0	#NULL!	0	1	10.1081	0.136893
730	55	1	1	2	0	0	0	2	25.6544	1142	0.83872	19	1	1	0	1	0	1	1	1	1	0	0	1	1	1	1	1	1	6.17933	4.92539
731	57	1	6	6	0	1	0	1	20.5191	201.6	23.2381	62	0	1	0	0	0	0	0	0	0	0	0	0	0	0	#NULL!	0	0	10.089	10.089
732	66	1	1	9	0	0	1	2	23.939	5283	0.70148	29	1	1	0	0	0	1	0	0	1	0	0	1	0	1	6	0	0	0.629706	0.629706
733	85	1	4	24	0	1	0	3	22.2063	4907	0.33036	47	0	1	0	0	0	1	1	0	0	0	0	1	1	1	6	0	1	0.427105	0.0766598
734	25	1	3	24	0	0	0	1	19.5963	1442	0.7164	15	1	0	0	0	0	1	1	0	0	0	0	0	0	0	#NULL!	0	0	10.078	10.078
735	67	1	5	36	1	1	0	3	32.2421	3979	1.09576	20	1	1	0	1	0	1	1	1	1	0	0	1	1	1	1	1	1	4.35592	1.36619
736	57	1	5	8	1	0	0	2	27.7319	68.97	1.61704	60	1	1	0	1	0	1	0	1	1	0	0	0	0	0	#NULL!	0	0	10.0452	10.0452
737	62	1	2	4	0	0	0	2	28.7317	567.1	0.60448	30	1	1	0	0	0	1	1	0	0	0	0	0	0	0	#NULL!	0	0	10.0397	10.0397
738	81	1	1	24	0	1	0	2	27.6638	2549	2.08556	37	1	0	0	1	1	1	1	1	1	0	0	1	1	1	2	1	0	0.892539	0.892539
739	71	1	1	1	1	1	0	2	25.6055	7861	0.249	38	1	1	0	1	0	1	0	0	1	0	0	0	0	0	#NULL!	0	0	10.0068	10.0068
740	84	2	1	120	1	1	0	2	31.1111	7861	0.75924	25	1	1	0	0	0	1	0	1	1	0	0	1	1	1	6	0	1	0.960986	0.769336
741	40	1	3	14	0	1	0	2	26.1246	287.7	0.30556	64	1	1	0	0	0	1	0	0	0	0	0	1	1	1	2	1	0	6.12457	6.12457
742	57	1	1	1	0	0	0	2	33.4124	2369	0.87036	33	1	1	0	0	0	0	0	0	0	0	0	1	1	0	#NULL!	0	1	9.98768	0.0684463
743	55	1	1	96	0	0	0	3	28.3604	2976	0.6852	28	1	1	0	1	0	1	1	1	1	0	0	1	1	0	#NULL!	0	1	9.97125	0.928131
744	72	1	3	72	0	1	0	2	24.8016	1020	0.249	34	1	1	0	0	0	1	0	0	1	1	1	0	0	0	#NULL!	0	0	9.96851	9.96851
745	80	1	6	16	1	1	1	2	31.9559	826	1.4054	37	1	0	0	1	0	1	1	1	1	0	0	1	1	1	1	1	1	5.69747	1.57153
746	43	1	4	2	0	1	1	2	39.5054	145.1	0.249	30	0	1	0	1	1	1	1	1	1	1	1	0	0	0	#NULL!	0	0	9.96304	9.96304
747	67	1	4	244	0	1	0	2	39.6825	462.1	0.62964	50	1	1	0	1	1	1	0	0	0	1	0	0	0	0	#NULL!	0	0	9.95209	9.95209
748	77	2	2	4	0	1	0	3	25.0464	11.04	0.83332	48	1	1	1	1	1	1	0	1	1	0	1	0	0	0	#NULL!	0	0	9.94387	9.94387
749	46	2	3	24	0	0	0	3	22.8625	22822	1.41072	40	1	0	0	0	0	0	1	1	1	1	0	1	1	1	0	#NULL!	1	1.61807	1.27036
750	50	1	6	168	0	0	1	1	27.0359	1267	5.7492	70	1	1	0	1	0	1	1	1	0	0	0	1	1	1	5	1	1	1.76591	1.23477
751	88	2	1	1	0	0	0	2	23.1911	1593	0.6508	33	1	1	0	0	0	1	0	0	0	0	0	0	0	0	#NULL!	0	0	9.93018	9.93018
752	67	1	1	12	1	1	0	2	34.7656	1140	0.38	38	1	1	0	0	1	1	0	0	1	0	0	1	#NULL!	1	0	#NULL!	0	1.86995	1.86995
753	61	2	3	84	0	0	0	3	39.3525	7445	9.24796	33	1	1	0	0	0	1	1	0	0	0	0	1	1	1	3	1	0	0.147844	0.147844
754	84	1	1	2	0	0	0	2	26.1719	1977	1.2232	39	1	0	0	0	0	1	0	0	0	0	0	1	1	1	4	1	0	3.89596	3.89596
755	70	1	3	36	1	0	0	3	21.6197	1872	0.75396	42	0	0	0	1	0	1	0	0	0	0	0	1	1	1	1	1	0	0.150582	0.150582
756	65	1	1	192	0	1	0	2	34.3161	1180	0.64284	27	1	1	0	1	0	1	1	0	0	1	1	0	0	0	#NULL!	0	0	9.90554	9.90554
757	69	1	1	4	1	0	0	3	24.4352	52689	1.5	28	1	0	0	0	0	1	0	1	1	0	0	1	0	1	6	0	0	0.465435	0.465435
758	92	1	1	8	0	1	0	2	24.7934	6191	0.249	38	1	1	0	0	0	1	0	0	0	0	0	1	1	1	2	1	0	2.41752	2.41752
759	75	2	6	72	1	1	0	2	24.2568	4262	1.81916	31	1	1	0	1	1	1	1	1	1	0	0	1	1	1	1	1	1	4.04107	3.40315
760	85	1	1	60	0	1	0	2	27.3909	1049	0.41964	30	1	1	0	0	0	1	0	0	1	0	0	1	0	1	6	0	0	3.70979	3.70979
761	62	2	1	2	1	1	0	2	22.6801	3421	1.0532	33	1	1	0	1	0	1	0	0	0	0	0	0	0	0	#NULL!	0	0	9.87543	9.87543
762	83	1	6	1	0	1	0	3	27.8866	8697	0.60448	40	0	1	0	0	0	1	0	0	0	0	0	1	#NULL!	1	0	#NULL!	0	0.240931	0.240931
763	71	1	1	34	0	1	1	2	26.7229	341.6	0.57464	32	1	1	0	1	0	1	1	0	0	1	1	1	1	1	2	1	0	4.82957	4.82957
764	77	1	2	1	0	0	0	2	31.6609	1564	0.249	14	1	1	0	0	0	1	0	0	0	0	0	0	0	0	#NULL!	0	0	9.83984	9.83984
765	70	1	1	1	0	0	0	3	19.7232	5051	0.7836	34	1	1	0	0	1	1	1	0	1	0	0	1	1	1	1	1	1	5.83984	4.93087
766	56	1	5	7	0	1	0	1	34.8161	614.6	2.05348	35	1	1	0	1	0	1	0	1	0	0	0	0	0	0	#NULL!	0	0	9.82067	9.82067
767	69	2	6	6	1	1	0	2	44.464	386.7	1.0532	64	1	1	0	0	0	1	0	1	0	0	0	0	0	0	#NULL!	0	0	9.79329	9.79329
768	85	1	1	12	0	0	0	3	24.0238	6720	0.74628	8	1	1	0	1	0	1	1	0	1	0	0	1	1	1	2	1	0	5.93566	5.93566
769	78	1	1	66	0	0	0	2	26.2626	2979	0.73136	22	1	0	0	1	0	1	1	1	1	0	0	1	0	1	6	0	0	3.73717	3.73717
770	67	2	1	1	1	1	0	2	23.0518	8066	0.62688	41	1	0	0	1	0	1	0	1	1	0	0	1	1	1	1	1	1	4.13689	1.07871
771	81	1	1	2	1	1	0	2	25.7117	2949	0.44644	50	1	0	0	0	0	1	0	1	1	0	0	1	1	1	7	1	0	2.59001	2.59001
772	74	1	1	144	1	1	0	2	21.1389	10546	15.8019	37	1	0	0	1	0	1	0	1	1	0	0	1	1	1	1	1	1	3.35661	0.0520192
773	58	1	1	1	1	1	0	2	32.6003	410.6	0.67164	40	1	1	0	0	0	0	0	0	0	0	0	0	0	0	#NULL!	0	0	9.77139	9.77139
774	74	1	1	120	1	0	0	2	27.4587	326.2	0.903	29	1	1	0	1	0	1	0	0	1	0	0	1	1	1	0	#NULL!	1	7.55647	5.03217
775	55	2	6	2	0	0	0	2	20.8684	18997	1.59576	38	1	1	0	1	0	1	0	1	1	0	0	1	0	1	6	0	0	9.26215	9.26215
776	70	1	5	96	1	0	1	2	31.0455	3961	0.38392	29	1	1	0	1	1	1	1	1	0	0	0	1	1	1	6	0	1	6.02601	4.90075
777	55	1	1	4	1	1	0	2	32.6608	444.9	0.63432	45	1	1	0	1	0	1	0	1	1	0	0	0	0	0	#NULL!	0	0	9.73854	9.73854
778	66	1	4	2	0	1	0	2	22.2291	2484	0.36608	33	1	0	0	0	0	1	0	1	1	0	0	0	0	0	#NULL!	0	0	9.71389	9.71389
779	81	2	1	108	1	1	0	3	33.2986	6702	0.45536	48	1	1	0	0	0	1	0	0	1	0	0	1	1	1	6	0	1	3.04175	0.0054757
780	79	2	1	166	0	1	0	2	23.4221	430.4	0.41964	28	1	1	0	1	0	1	1	0	1	0	0	1	1	1	7	1	0	5.22656	5.22656
781	80	2	6	2	1	1	0	2	31.2295	732.7	0.44644	60	1	0	0	1	0	1	1	1	1	0	0	1	1	1	1	1	1	3.98084	0.824093
782	88	1	1	96	0	1	0	2	26.398	1761	0.62688	26	1	1	0	1	1	1	0	1	1	0	0	1	1	1	7	1	1	3.60849	0.172485
783	74	1	1	1	1	1	0	2	23.6095	1723	4.91664	27	1	1	0	1	1	1	0	0	0	0	0	1	1	1	1	1	1	8.50376	8.12047
784	77	1	1	96	1	1	0	2	23.7654	675.3	0.5	35	1	1	0	0	0	1	0	0	1	0	0	1	0	1	6	0	0	4.93908	4.93908
785	61	1	1	98	0	1	0	2	23.04	295	0.65672	33	1	1	0	1	1	1	0	0	0	0	0	0	0	0	#NULL!	0	0	9.66735	9.66735
786	69	2	6	1	0	0	0	3	31.5721	589.8	0.5242	40	1	1	0	1	0	1	1	0	1	0	0	1	0	1	6	0	0	7.68789	7.68789
787	67	2	3	24	0	1	0	2	28.2996	1182	0.60484	50	1	1	0	1	0	1	1	1	0	0	0	1	0	1	6	0	0	4.17248	4.17248
788	57	1	5	120	0	1	0	2	25.4366	1454	1.10608	27	1	1	0	1	0	1	0	0	0	1	0	0	0	0	#NULL!	0	0	9.62628	9.62628
789	75	1	1	1	1	1	0	2	22.3094	6585	1.89392	18	1	1	0	1	0	1	1	0	1	0	0	1	1	1	7	1	1	6.70226	0.925394
790	77	1	2	1	0	0	0	1	29.0367	883	0.93548	32	1	1	0	0	0	1	0	0	0	0	0	1	1	1	4	1	0	4.32854	4.32854
791	56	1	1	12	0	1	0	2	25.5939	437.3	1.33332	37	1	1	1	1	1	1	0	0	0	0	0	0	0	0	#NULL!	0	0	9.60438	9.60438
792	33	1	6	4	0	0	0	2	26.1738	77.22	0.75808	34	1	1	0	0	0	1	0	0	0	0	0	0	0	0	#NULL!	0	0	9.5989	9.5989
793	79	1	1	39	0	1	0	2	24.2215	5480	0.91128	36	1	1	0	0	0	1	0	0	1	0	0	1	1	1	1	1	0	4.62697	4.62697
794	60	1	1	1	0	0	0	2	24.6531	2383	2.46956	36	1	1	0	0	0	0	0	0	0	0	0	1	0	1	6	0	0	5.42642	5.42642
795	70	2	4	47	0	1	0	3	28.1479	6226	2.62608	70	1	1	0	1	0	1	0	1	0	0	0	1	1	1	1	1	1	1.60164	0.799452
796	54	1	5	36	0	1	1	2	21.6128	1471	5.79272	29	1	1	0	1	0	1	1	0	0	0	0	0	0	0	#NULL!	0	0	9.56331	9.56331
797	79	1	1	1	0	1	0	2	22.1893	3844	0.25892	34	1	1	0	0	0	1	0	0	1	0	0	1	1	1	7	1	0	6.31348	6.31348
798	65	1	1	5	0	0	0	2	23.5218	3434	1.11704	22	1	1	0	1	0	1	0	0	0	1	1	1	1	1	2	1	1	6.25873	0.164271
799	75	1	1	6	0	1	0	2	21.8573	2415	0.249	24	1	1	1	1	0	1	0	0	0	1	1	0	0	0	#NULL!	0	0	9.5332	9.5332
800	52	1	5	52	0	1	0	2	27.1374	45.43	1	44	1	1	0	0	0	0	0	0	0	0	0	0	0	0	#NULL!	0	0	9.53046	9.53046
801	78	2	5	1	0	1	0	2	26.3702	2100	0.61112	33	1	1	0	0	1	1	0	0	1	0	0	1	1	0	#NULL!	0	1	9.52772	7.50445
802	84	1	6	232	0	1	0	2	27.0538	1259	0.249	70	0	1	0	0	0	1	0	1	1	0	0	1	1	1	1	1	1	0.717317	0.629706
803	68	2	1	22	0	1	0	2	40.261	560	0.5	35	1	1	0	1	0	1	1	0	0	1	0	1	1	0	#NULL!	0	1	9.50856	0.895277
804	72	2	2	1	0	1	0	2	28.251	692	0.36112	25	1	1	0	1	1	1	0	0	0	0	0	0	0	0	#NULL!	0	0	9.50308	9.50308
805	75	1	2	36	1	1	0	2	32.6294	2522	0.249	25	1	1	0	1	0	1	1	1	1	1	0	1	1	1	5	1	1	2.99247	0.17796
806	73	1	2	36	0	0	0	2	25.9909	2114	0.5926	17	1	1	0	1	0	1	1	0	0	1	1	0	0	0	#NULL!	0	0	9.47023	9.47023
807	37	1	1	3	1	1	0	2	34.7975	544.9	0.4018	36	1	1	0	1	1	1	0	0	0	0	0	1	1	0	#NULL!	0	1	9.4538	1.66188
808	73	2	1	20	1	1	0	2	27.3437	800.7	1.03192	60	1	0	0	1	0	1	0	1	1	0	0	1	1	1	2	1	1	6.47502	1.66735
809	73	1	4	24	1	1	1	2	29.7211	1463	0.85076	22	1	1	1	1	1	1	0	0	0	1	1	1	1	0	#NULL!	0	1	9.43463	8.90623
810	73	1	1	1	0	0	0	3	33.4622	#NULL!	0.85076	49	1	1	0	0	0	1	0	0	1	1	0	0	0	0	#NULL!	0	0	9.4319	9.4319
811	40	1	1	120	0	0	0	2	23.5883	147.5	1.63828	34	1	1	1	1	0	1	1	0	1	1	0	0	0	0	#NULL!	0	0	9.42642	9.42642
812	83	1	3	21	0	1	0	2	23.4069	1847	7.02252	63	0	0	0	1	0	1	1	1	1	0	0	1	1	1	1	1	1	0.876112	0.104038
813	67	1	4	36	0	1	1	2	26.2164	1042	0.46	30	1	1	0	1	0	1	0	0	0	0	0	0	0	0	#NULL!	0	0	9.39904	9.39904
814	70	1	1	6	0	0	1	3	25.6544	1759	1.92856	29	0	1	0	0	1	1	0	0	1	0	0	1	1	1	1	1	1	0.334018	0.323066
815	56	2	3	48	0	1	0	2	29.0378	456.6	0.46	37	1	1	0	1	0	1	0	1	0	0	1	0	0	0	#NULL!	0	0	9.38809	9.38809
816	70	1	5	12	0	1	0	2	21.5019	901.5	0.35	23	1	1	0	1	1	1	0	0	1	0	0	0	0	0	#NULL!	0	0	9.37988	9.37988
817	75	2	3	60	0	0	0	2	33.1777	1444	0.53176	25	1	1	0	1	0	1	0	0	0	1	1	1	0	1	6	0	0	9.02943	9.02943
818	76	1	1	8	1	1	0	3	22.0679	1913.8	0.39	19	1	1	0	1	1	1	0	1	1	0	0	1	1	0	#NULL!	0	1	9.36071	0.906229
819	68	1	2	6	1	1	1	2	30.2987	1631	0.36	44	1	1	0	1	0	1	0	0	0	0	0	0	0	0	#NULL!	0	0	9.33607	9.33607
820	61	1	5	60	0	1	0	2	#NULL!	2757	0.627	50	1	1	0	1	0	1	1	0	1	0	0	1	1	0	#NULL!	0	1	9.3306	8.19165
821	53	1	2	3	0	1	0	2	27.1416	2099	0.73016	23	1	1	0	1	0	1	0	0	0	0	0	0	0	0	#NULL!	0	0	9.32238	9.32238
822	77	2	6	204	0	1	0	2	34.2327	1062	0.249	30	0	1	0	1	0	1	0	0	0	0	0	1	0	1	6	0	0	0.747433	0.747433
823	63	1	1	3	1	1	0	2	27.6666	318.8	0.66668	22	1	1	0	1	1	0	0	0	1	0	0	0	0	0	#NULL!	0	0	9.31143	9.31143
824	61	1	6	3	1	1	0	2	21.2183	7386	0.249	60	1	0	0	0	0	1	0	0	0	0	0	1	0	1	6	0	0	1.99042	1.99042
825	59	2	2	18	1	0	0	2	29.1654	1753	0.73528	23	0	1	0	1	1	1	1	0	0	1	0	0	0	0	#NULL!	0	0	9.30322	9.30322
826	67	2	3	48	0	1	1	3	24.7676	782.6	9.3416	45	1	1	0	1	0	1	1	1	0	0	0	1	1	0	#NULL!	0	1	9.29774	0.0574949
827	96	2	4	67	0	1	0	2	22.8928	6365	0.76472	74	1	0	0	1	0	1	1	1	1	0	0	1	1	1	6	0	1	5.08693	5.08145
828	75	1	6	70	0	1	0	2	30.8112	1091	0.249	31	1	1	0	0	0	1	0	0	0	0	0	0	0	0	#NULL!	0	0	9.29227	9.29227
829	51	1	1	43	0	1	1	2	25.6294	694.8	0.9706	35	1	1	0	0	0	0	0	0	1	0	0	0	0	0	#NULL!	0	0	9.28405	9.28405
830	65	1	1	192	1	0	0	2	22.0181	3928	0.375	31	1	1	0	0	0	1	0	0	1	0	0	1	1	1	1	1	1	5.05681	0.473648
831	34	2	6	3	0	0	0	2	25.7202	514.1	0.60294	20	1	1	0	1	0	1	1	0	0	1	0	0	0	0	#NULL!	0	0	9.25941	9.25941
832	88	1	1	15	0	1	0	2	24.8358	6440	0.7676	34	1	0	0	0	0	1	1	1	1	0	0	1	1	1	1	1	1	1.76318	0.188912
833	47	1	2	3	0	0	0	2	30.478	675.6	1.04544	30	1	1	0	0	0	1	0	0	0	0	0	1	#NULL!	1	0	#NULL!	0	4.64339	4.64339
834	65	1	2	2	0	1	0	1	34.103	1631	0.25	26	1	1	0	0	0	1	0	1	1	1	1	0	0	0	#NULL!	0	0	9.23477	9.23477
835	80	1	1	26	1	1	1	3	22.0386	6007	0.52816	18	1	1	0	1	1	1	0	0	1	1	0	1	1	1	1	1	1	0.876112	0.755647
836	74	1	1	288	0	1	1	2	27.745	3100	0.249	25	1	1	0	0	0	1	1	1	1	1	1	1	1	1	1	1	1	1.30869	0.104038
837	80	2	2	1	0	1	0	2	26.4444	2025	0.249	26	1	1	0	1	0	1	0	0	0	1	0	1	1	1	1	1	1	2.82546	2.81999
838	63	1	1	2	0	1	0	2	24.3266	556.8	0.249	29	1	1	0	1	0	1	0	0	0	0	0	0	0	0	#NULL!	0	0	9.21561	9.21561
839	80	1	1	1	1	1	0	2	24	3927	0.29348	28	1	1	0	1	0	1	1	0	0	0	1	1	1	1	1	1	1	3.60301	3.34018
840	83	1	4	35	0	1	0	2	34.1855	2459	0.249	42	1	1	0	1	0	1	0	0	0	0	0	1	1	1	6	0	1	7.14853	5.38261
841	59	1	5	1.09868	0	0	0	1	25.1559	863.4	0.249	18	1	1	0	0	0	1	0	0	0	0	0	0	0	0	#NULL!	0	0	9.17454	9.17454
842	74	2	1	70	0	1	0	2	31.2026	1013	0.249	38	1	1	1	1	0	1	1	1	1	0	0	1	1	0	#NULL!	0	1	9.14716	8.50103
843	79	2	4	1	1	1	0	2	34.3392	128.4	0.25	60	1	1	0	0	1	1	0	1	0	0	0	1	1	1	6	0	1	1.01027	0.125941
844	87	2	1	18	0	0	0	2	24.7582	3068	0.4348	65	1	1	0	0	0	1	0	0	1	0	0	1	1	1	1	1	0	7.14305	7.14305
845	58	2	2	9	0	0	0	2	25.2174	677.8	0.249	29	1	1	0	1	1	1	0	0	0	0	1	0	0	0	#NULL!	0	0	9.0486	9.0486
846	75	1	1	39	1	0	0	3	21.83	14883	0.249	22	1	1	0	0	0	1	0	1	1	1	1	1	1	1	2	1	1	0.383299	0.273785
847	44	1	6	3	0	1	0	1	38.6444	161.8	0.51408	26	1	1	0	0	0	1	0	0	0	0	0	0	0	0	#NULL!	0	0	9.02943	9.02943
848	51	1	5	2	0	0	0	2	17.2376	1503	1.45456	31	1	1	0	1	1	1	0	0	0	0	0	0	0	0	#NULL!	0	0	9.01574	9.01574
849	79	2	6	24	0	1	0	2	24.8777	#NULL!	1.48052	26	1	0	0	0	0	1	0	1	1	0	0	1	1	1	6	0	1	5.90828	2.02875
850	76	2	1	6	1	1	0	2	31.25	15753	0.66936	19	1	0	0	0	0	1	0	1	1	0	0	1	1	1	1	1	0	0.334018	0.334018
851	78	2	2	190	1	1	0	2	26.5306	1839	0.66128	19	1	1	0	0	1	1	1	0	1	0	1	1	1	1	1	1	1	4.45448	2.01506
852	65	1	1	2	0	0	0	2	24.6531	885.8	0.69356	15	1	1	0	1	0	0	0	0	0	0	0	0	0	0	#NULL!	0	0	8.9911	8.9911
853	86	1	1	17	0	0	0	3	18.0697	29135	0.5726	24	1	0	0	0	0	1	1	1	1	0	0	1	1	1	1	1	1	0.375086	0.202601
854	73	1	2	108	0	1	0	3	24.2031	3820	0.5	35	1	1	0	1	0	1	1	1	1	0	0	1	1	1	1	1	1	6.33265	5.02669
855	49	1	5	10	1	0	1	2	16.955	265	3.34752	15	1	0	0	1	0	0	1	0	0	0	0	1	0	1	6	0	0	4.25736	4.25736
856	58	1	1	1	1	1	0	2	30.9399	2226	0.249	25	1	1	0	1	0	1	1	1	1	0	0	1	1	0	#NULL!	0	1	8.96646	0.0602327
857	62	2	2	48	0	1	0	2	24.5333	70.78	0.249	35	1	1	0	0	0	1	0	0	0	1	1	1	1	0	#NULL!	0	1	8.95825	0.0520192
858	73	1	1	41	1	1	0	2	30.854	1853	0.5726	41	1	1	0	1	1	1	1	1	1	0	1	1	1	1	6	0	1	5.10609	1.7796
859	76	1	1	35	0	1	1	2	36.2123	5922	0.41668	30	1	1	0	1	1	1	0	1	1	0	0	1	1	1	1	1	1	1.61807	0.0164271
860	89	1	6	1	0	1	0	3	18.2836	9716	1.74024	48	0	1	0	0	0	1	1	0	0	0	0	1	1	1	3	1	0	0.829569	0.829569
861	76	2	1	1	0	0	0	2	27.7627	2825	0.69356	33	1	1	1	1	1	1	0	0	1	0	1	1	0	1	6	0	0	8.24914	8.24914
862	72	1	2	144	0	0	0	2	27.1416	3453	0.30556	17	1	1	1	1	0	1	1	1	1	1	1	1	1	1	2	1	0	7.39493	7.39493
863	68	1	1	3	0	1	0	2	31.8616	2331	0.249	40	1	0	0	1	0	1	0	1	1	0	0	1	0	1	6	0	0	7.45791	7.45791
864	50	1	5	1	0	0	1	2	30.0408	#NULL!	0.48612	24	1	1	0	1	0	1	1	0	1	0	0	0	0	0	#NULL!	0	0	8.89254	8.89254
865	51	1	2	60	0	0	0	2	28.0863	603.1	0.249	27	1	1	0	1	0	0	0	0	0	0	0	0	0	0	#NULL!	0	0	8.90897	8.90897
866	55	2	1	68	1	1	0	2	32.0649	713.8	0.249	20	1	1	1	1	1	1	1	0	1	1	1	1	1	0	#NULL!	0	1	8.88159	5.25941
867	54	1	1	10.1513	1	1	0	2	31.4879	525	0.78224	37	1	1	0	0	1	1	0	1	0	0	0	0	0	0	#NULL!	0	0	8.78029	8.78029
868	80	1	1	1	0	1	0	2	26.5338	7762	0.65324	38	1	1	0	0	0	1	0	0	1	0	0	1	1	1	6	0	1	1.92197	0.0520192
869	82	1	1	1.06579	1	1	0	3	32.957	10516	0.69356	26	1	0	0	1	1	1	0	1	1	0	0	1	1	1	6	0	1	1.34428	0.054757
870	79	2	2	73	0	0	0	2	22.4766	1094	0.249	31	1	1	0	0	0	1	1	1	1	0	1	1	0	1	6	0	0	4.56674	4.56674
871	72	1	1	36	0	1	0	3	35.201	2011	0.249	28	1	1	0	0	0	1	1	0	0	0	0	1	1	1	2	1	0	1.56605	1.56605
872	63	2	2	4	0	1	0	2	26.5643	35000	1.49352	33	1	1	0	0	0	1	1	1	0	0	1	1	#NULL!	1	0	#NULL!	0	6.64476	6.64476
873	71	1	1	1	1	1	0	2	27.6361	1023	0.249	33	1	1	1	1	0	1	1	0	1	0	0	1	1	0	#NULL!	0	1	8.83231	8.00274
874	73	1	2	264	0	0	0	2	25.4694	#NULL!	0.40276	23	1	1	0	1	0	1	0	0	0	0	0	0	0	0	#NULL!	0	0	8.82409	8.82409
875	50	1	2	11	1	1	0	2	31.7901	#NULL!	0.45	10	1	1	0	1	1	1	0	1	1	0	0	0	0	0	#NULL!	0	0	8.82136	8.82136
876	83	2	1	8	0	1	1	2	31.4453	850.4	0.4	35	1	1	0	1	1	1	1	1	1	0	0	1	1	1	1	1	1	7.13758	3.24709
877	75	1	2	156	1	1	1	2	28.0064	#NULL!	1.9732	30	1	1	0	1	0	1	0	0	1	0	0	1	0	1	6	0	0	7.12663	7.12663
878	49	2	4	42	0	1	0	2	48.0769	280.2	0.249	48	0	0	0	0	0	1	0	0	0	0	0	0	0	0	#NULL!	0	0	8.80493	8.80493
879	52	1	1	1	1	0	0	2	29.3776	1246	0.39	32	1	1	1	1	0	1	0	0	1	0	0	0	0	0	#NULL!	0	0	8.79945	8.79945
880	86	1	1	90	0	1	1	2	21.8776	3156	1.61608	45	1	1	0	1	1	1	1	1	1	0	0	1	1	1	1	1	1	4.23819	3.7755
881	62	1	4	48	0	1	0	2	24.6755	155.6	1.04464	41	1	1	0	1	0	1	0	0	0	0	0	0	0	0	#NULL!	0	0	8.79398	8.79398
882	64	1	1	2	1	1	0	3	29.0612	11523	0.58732	24	1	0	0	1	0	1	0	1	1	0	0	1	0	1	6	0	0	3.91513	3.91513
883	37	1	6	1	0	0	0	2	24.9548	426.3	1.1	19	1	1	0	0	0	0	0	0	0	0	0	0	0	0	#NULL!	0	0	8.72279	8.72279
884	65	2	3	516	1	0	0	2	24.6914	#NULL!	0.88636	70	1	1	0	1	0	1	1	1	1	0	0	1	1	0	#NULL!	0	1	8.72279	7.88227
885	59	1	2	3	0	1	0	2	18.7242	#NULL!	0.71968	20	1	1	1	1	1	1	0	0	0	0	0	1	0	1	6	0	0	8.51198	8.51198
886	22	1	6	72	0	0	0	1	19.4302	7.41	10.0398	61	1	0	0	0	0	0	0	0	0	0	0	0	0	0	#NULL!	0	0	8.71732	8.71732
887	63	1	1	11	0	0	0	2	25.3843	3434	0.38888	35	1	1	1	1	1	1	0	0	0	0	0	1	1	0	#NULL!	0	1	8.71732	7.53183
888	57	1	6	11	0	0	0	2	23.3844	3611	1.1	52	0	0	0	1	0	1	0	1	0	0	0	1	1	0	#NULL!	0	1	8.7091	0.104038
889	73	1	1	240	1	1	0	2	22.1443	668.6	1.94444	34	1	1	1	1	0	1	1	1	1	0	0	1	0	1	6	0	0	8.37782	8.37782
890	90	2	1	2	0	1	0	2	21.5045	10454	0.29628	27	1	1	0	1	0	1	0	0	0	0	0	1	0	1	6	0	0	6.73511	6.73511
891	87	1	1	1	0	0	1	2	24.9796	5420	0.91176	23	1	1	0	1	0	1	0	1	1	0	0	1	1	1	1	1	1	3.48528	0.229979
892	78	1	1	8	1	1	0	2	25.9701	798.6	7.97074	34	1	1	0	0	1	1	0	0	1	0	0	1	1	1	2	1	0	2.84463	2.84463
893	68	2	4	12	1	1	0	3	31.7778	276.7	0.94648	40	1	1	0	1	0	1	0	0	1	0	0	0	0	0	#NULL!	0	0	8.67077	8.67077
894	84	2	1	1	1	0	0	2	20.1746	11010	0.3125	32	1	1	0	1	1	1	0	1	1	0	0	1	1	1	6	0	1	8.35866	2.62286
895	45	1	4	1	0	1	0	2	25.9516	353.4	0.34376	42	1	1	0	0	0	1	0	1	0	0	0	0	0	0	#NULL!	0	0	8.65982	8.65982
896	84	1	1	1	1	1	0	2	28.4166	1443	4.8158	38	1	1	0	1	0	1	1	0	1	0	0	1	1	0	#NULL!	0	1	8.65982	7.23066
897	73	1	1	38	0	1	0	2	20.9566	878.6	0.96648	52	1	0	0	1	0	1	0	1	1	0	0	1	1	1	1	1	1	2.39014	1.76044
898	77	1	1	228	0	0	0	2	29.0606	3558	0.97588	25	1	1	0	1	1	1	0	0	1	1	0	1	1	1	1	1	0	2.20123	2.20123
899	58	2	2	86	1	0	0	2	31.7778	111.6	0.86764	25	1	1	0	1	1	1	0	0	0	1	1	0	0	0	#NULL!	0	0	8.64339	8.64339
900	75	1	2	74	1	1	1	2	26.2985	1100	0.49264	24	1	1	0	1	1	1	0	0	0	1	0	1	0	1	6	0	0	5.83436	5.83436
901	46	1	1	1	1	1	0	2	32.6059	1213	0.66176	31	1	1	0	1	0	1	0	0	0	0	0	0	0	0	#NULL!	0	0	8.63244	8.63244
902	73	1	1	5	0	1	0	2	25.6015	2693	8.96894	26	1	1	0	1	0	1	0	0	0	1	0	1	0	1	6	0	0	8.23819	8.23819
903	78	1	1	75	0	0	1	2	22.0932	1391	0.82352	20	1	0	0	1	0	1	0	1	1	0	0	1	0	1	6	0	0	0.339493	0.339493
904	90	2	4	15	0	1	1	3	35.434	517.4	0.7353	60	0	1	0	0	0	1	0	0	0	0	0	1	1	1	6	0	1	0.898015	0.0301164
905	63	1	5	2	0	0	1	2	27.2173	318	0.75	22	0	1	0	0	1	1	0	0	1	0	0	1	1	1	0	#NULL!	1	2.86379	0.495551
906	72	1	2	7	0	1	0	2	28.4298	6796	0.64704	31	1	1	1	1	0	1	0	0	0	1	1	0	0	0	#NULL!	0	0	8.59411	8.59411
907	44	1	2	84	0	0	0	2	30.8724	132.7	0.55634	33	1	1	1	1	1	1	1	0	0	0	0	0	0	0	#NULL!	0	0	8.37782	8.37782
908	66	1	4	312	0	1	0	2	29.0318	1552	0.27174	24	1	1	0	1	1	1	0	0	0	0	0	1	1	1	6	0	1	3.88227	1.2731
909	67	2	1	6	1	1	0	2	29.3199	1288	0.74648	45	1	1	0	1	0	1	1	1	1	0	0	1	1	1	2	1	1	8.13689	6.64476
910	72	1	1	12	1	1	0	2	28.6689	35000	1.91488	28	1	1	0	0	0	0	0	0	0	1	0	1	1	1	6	0	1	1.60438	1.30595
911	66	1	1	54	1	1	0	2	32.9518	1054	3.09092	27	1	1	0	1	0	1	1	1	1	1	0	1	1	1	1	1	1	7.22519	1.42916
912	77	1	1	1	1	1	0	2	28.5218	2034	0.29464	24	1	1	0	1	1	1	0	1	1	0	0	1	1	1	3	1	1	3.53457	0.525667
913	74	1	2	2	0	0	0	2	28.699	1966	0.5224	29	1	1	0	0	0	1	1	0	0	0	0	0	0	0	#NULL!	0	0	8.3258	8.3258
914	46	1	6	38	0	0	0	2	25.4327	614.2	0.54544	24	1	1	1	1	1	1	1	0	0	1	1	1	1	0	#NULL!	0	1	8.30664	1.84531
915	62	1	1	168	0	1	0	2	25.3934	1105	0.249	17	1	1	0	1	0	1	0	0	0	1	1	1	1	1	1	1	1	2.51882	2.43669
916	82	1	1	120	1	0	0	2	23.9838	1525	16	35	1	1	0	0	0	0	0	0	1	0	0	1	#NULL!	1	0	#NULL!	0	4.91718	4.91718
917	74	1	1	1	0	1	1	2	26.9598	5959	0.32408	28	1	1	0	1	1	1	1	0	1	1	1	1	1	1	1	1	1	4.90897	0.906229
918	25	1	6	2	0	0	0	2	26.0384	233.8	14.8138	10	1	1	0	1	1	1	1	0	0	0	0	0	0	0	#NULL!	0	0	8.29569	8.29569
919	54	1	1	30	1	1	1	3	27.4691	35000	0.57576	33	1	1	0	0	0	0	1	1	0	0	0	1	1	1	7	1	0	7.37029	7.37029
920	71	1	1	24	0	1	0	2	31.1951	837	0.61364	35	1	1	1	1	0	1	0	0	1	1	1	1	1	0	#NULL!	0	1	8.28747	6.82272
921	59	1	2	60	0	0	0	2	23.7387	101.6	0.71212	40	1	1	0	0	1	1	0	0	0	0	0	0	0	0	#NULL!	0	0	8.282	8.282
922	39	1	2	1	0	0	0	2	24.811	468.2	5.50416	38	1	1	0	1	0	0	0	0	0	1	1	0	0	0	#NULL!	0	0	8.27652	8.27652
923	53	1	1	9	1	1	1	2	26.6728	9102	0.58332	34	1	1	0	0	1	1	1	0	1	0	0	1	1	1	2	1	0	3.00068	3.00068
924	76	1	1	36	1	1	0	2	28.441	4464	0.37964	30	1	0	0	0	0	1	0	1	1	0	0	1	1	1	4	1	1	0.717317	0.019165
925	45	1	5	10	0	1	0	2	22.3214	#NULL!	1.57776	17	1	1	1	1	0	1	1	0	0	1	1	1	1	1	1	1	1	7.61123	1.93292
926	79	1	1	10	0	1	0	3	24.0569	35000	0.48148	37	1	1	0	0	0	1	0	0	1	0	0	1	0	1	6	0	0	7.46338	7.46338
927	22	1	6	22	0	0	0	1	22.2826	414.2	9.76492	65	1	0	0	0	0	0	0	0	0	0	0	0	0	0	#NULL!	0	0	8.24914	8.24914
928	55	1	1	2	1	0	0	1	28.2486	1292	3.64556	35	1	1	0	0	0	1	0	0	0	1	0	0	0	0	#NULL!	0	0	8.22998	8.22998
929	74	2	4	8	1	1	0	2	14.8425	9284	0.25924	50	1	0	0	1	0	1	0	1	1	0	0	1	1	1	6	0	1	2.99247	0.339493
930	45	1	1	4	1	1	0	3	25.6644	6512	0.249	20	1	1	0	1	1	1	0	0	0	1	0	1	1	1	1	1	1	3.18412	2.47228
931	79	1	2	1	1	0	0	2	20.5688	4769	0.249	22	1	1	0	1	0	0	0	0	0	0	0	0	0	0	#NULL!	0	0	8.19165	8.19165
932	76	1	3	2	1	1	0	2	25.1559	5111	2.24052	35	1	1	0	1	1	1	0	1	1	0	0	1	1	1	2	1	0	0.306639	0.306639
933	69	1	2	36	0	1	0	3	47.0588	630	11.2984	35	1	1	1	1	0	1	0	0	1	1	1	0	0	0	#NULL!	0	0	8.14784	8.14784
934	59	1	2	4	0	0	0	2	27.4506	894.9	2.43036	28	1	1	0	1	0	1	1	0	0	0	0	1	1	1	2	1	0	6.38193	6.38193
935	49	1	6	5	1	0	0	2	33.2415	179.6	0.57576	37	1	1	0	1	0	1	1	0	0	0	0	1	1	1	6	0	1	3.67693	1.45106
936	77	2	1	4	1	1	0	2	30.7306	#NULL!	0.249	36	1	1	0	1	1	1	1	1	1	0	0	1	1	0	#NULL!	0	1	8.08487	0.295688
937	59	2	6	1	0	1	0	2	24.7768	53.91	1.04218	32	1	1	0	0	0	0	0	0	1	0	0	1	0	1	6	0	0	1.92197	1.92197
938	55	1	1	60	0	1	0	2	31.6456	1177	0.64394	33	1	1	1	1	0	1	1	1	1	1	0	0	0	0	#NULL!	0	0	8.04654	8.04654
939	64	1	1	24	1	1	1	2	40.3406	604.8	0.249	40	1	1	0	1	0	1	0	0	0	0	0	1	0	1	6	0	0	3.44148	3.44148
940	70	1	1	1	0	1	0	2	19.1327	1248	0.249	16	0	1	0	0	1	1	0	0	1	0	0	1	0	1	6	0	0	4.87885	4.87885
941	51	1	1	1	0	1	0	2	28.959	1901	0.7742	34	1	1	0	1	1	1	0	1	1	0	0	1	1	1	2	1	1	7.55373	3.92882
942	79	2	1	4	1	1	0	2	27.5535	2883	0.249	42	1	1	0	1	0	1	1	0	1	0	0	1	0	1	6	0	0	6.20123	6.20123
943	49	2	1	1	0	0	0	2	21.2306	774.8	0.29168	45	1	1	0	0	0	0	0	0	0	0	0	0	0	0	#NULL!	0	0	8.01095	8.01095
944	70	1	1	3	0	0	0	2	42.1875	791.6	0.63708	35	1	1	0	1	0	1	0	0	1	0	0	1	0	1	6	0	0	1.32512	1.32512
945	76	1	1	72	0	0	0	2	27.5918	405.6	2.11348	38	1	1	0	0	0	0	0	0	0	0	0	0	0	0	#NULL!	0	0	7.99452	7.99452
946	66	1	1	120	1	1	0	1	26.1619	820.7	0.5242	32	1	0	0	0	0	1	0	1	1	0	0	1	0	1	6	0	0	3.99726	3.99726
947	82	2	1	2	0	0	0	2	26.8386	4626	0.249	30	1	1	0	1	1	1	0	1	1	0	0	0	0	0	#NULL!	0	0	7.98084	7.98084
948	80	1	1	108	0	0	0	2	28.0277	1039	0.60484	25	1	1	0	1	0	1	1	0	0	0	0	1	1	1	2	1	0	3.51814	3.51814
949	53	1	6	48	0	0	0	2	30.7564	#NULL!	1.21428	38	1	1	0	1	0	0	1	0	0	0	0	0	0	0	#NULL!	0	0	7.97536	7.97536
950	81	1	1	2	0	0	0	2	28.8835	3116	0.249	29	1	1	0	1	1	1	1	1	1	0	0	1	1	1	6	0	1	2.97057	1.09788
951	66	1	1	24	0	0	0	2	23.4052	4866	0.249	21	1	1	0	0	0	1	0	0	1	0	0	1	1	1	2	1	0	2.21492	2.21492
952	38	1	4	1	0	1	0	2	30.2058	#NULL!	0.249	17	1	1	0	0	1	0	0	0	0	0	0	0	0	0	#NULL!	0	0	7.95072	7.95072
953	68	1	1	108	0	1	0	2	25.4325	1388	1.19644	22	1	1	1	1	0	1	1	0	1	1	1	1	1	0	#NULL!	0	1	7.94251	4.31485
954	74	1	6	21	1	1	0	2	31.5747	#NULL!	1.2768	40	1	1	0	1	0	1	0	1	1	0	0	1	1	0	#NULL!	0	1	7.93977	6.33812
955	52	1	5	36	0	0	0	2	27.143	#NULL!	0.71428	13	1	1	1	1	0	1	1	0	0	1	0	1	1	0	#NULL!	0	1	7.93703	5.45654
956	83	1	1	144	0	0	0	3	23.0825	12572	0.70636	30	1	1	0	1	0	1	1	0	0	0	0	1	1	1	1	1	0	0.495551	0.495551
957	75	2	6	3	0	0	0	2	30.2618	872.9	0.28	24	1	1	0	0	0	1	0	0	1	0	0	1	0	1	6	0	0	5.65366	5.65366
958	82	1	2	6	0	1	1	2	19.4444	4181	9.60264	28	1	1	0	1	0	1	0	0	0	0	0	1	0	1	6	0	0	0.47091	0.47091
959	50	2	6	3	0	0	0	3	29.8328	3818	16	45	1	1	0	1	0	1	0	0	0	0	0	1	1	1	3	1	0	0.199863	0.199863
960	74	2	1	1	0	0	0	2	27.6888	1851	0.249	30	1	1	0	1	0	1	0	1	1	1	0	0	0	0	#NULL!	0	0	7.80287	7.80287
961	40	2	2	1	1	1	0	3	22.3182	1556	0.68252	17	1	1	1	1	1	1	1	0	1	0	0	1	1	0	#NULL!	0	1	7.80014	0.0164271
962	63	1	3	9	1	1	1	2	29.7521	#NULL!	0.85716	23	1	1	0	1	1	1	1	0	0	1	1	0	0	0	#NULL!	0	0	7.78919	7.78919
963	67	1	6	1	0	0	0	2	24.3375	#NULL!	0.59524	48	1	1	0	1	0	1	0	0	0	0	0	1	0	1	6	0	0	0.142368	0.142368
964	83	1	3	8	0	1	0	2	25.3086	#NULL!	2.70868	56	1	1	0	0	0	1	0	1	1	0	0	1	1	1	6	0	1	0.238193	0.120465
965	78	2	6	14.0329	0	1	0	3	29.3803	3385	0.75396	38	0	1	0	0	0	1	1	0	0	0	0	1	1	1	1	1	1	0.396988	0.394251
966	84	2	3	6	0	1	0	2	25.9151	651.2	1.71428	56	1	1	0	0	0	1	1	1	0	0	0	1	1	1	7	1	1	6.2423	3.96167
967	67	1	2	1	0	0	0	2	28.1503	1310	4.2674	26	1	1	0	0	0	1	0	0	0	0	0	0	0	0	#NULL!	0	0	7.77823	7.77823
968	51	2	6	7	0	0	0	2	26.1674	892.8	1.38888	74	1	0	0	0	0	0	0	0	0	1	0	0	0	0	#NULL!	0	0	7.76454	7.76454
969	59	1	2	1	0	0	0	2	24.673	553.1	0.50756	20	1	1	0	1	1	1	0	0	0	0	0	0	0	0	#NULL!	0	0	7.75907	7.75907
970	87	2	1	60	0	1	0	3	36.6231	#NULL!	0.32408	44	1	1	0	1	0	1	0	0	1	0	0	1	0	1	6	0	0	6.31896	6.31896
971	47	1	4	1	0	1	0	2	21.2803	2804	0.249	37	1	0	0	1	0	1	0	1	0	0	0	1	1	0	#NULL!	0	1	7.73169	0.0602327
972	67	1	3	72	0	1	1	2	31.2452	379.9	0.249	35	1	1	0	1	0	1	0	0	1	0	1	1	1	1	6	0	1	5.36619	4.47639
973	78	1	1	8	0	1	0	3	25.9472	8159	0.249	25	1	1	0	1	0	1	1	0	1	0	0	1	1	1	6	0	1	3.04723	0.555784
974	72	1	1	156	1	1	0	2	24.0588	904.7	2.79748	34	1	1	0	1	0	1	1	1	1	1	1	0	0	0	#NULL!	0	0	7.69336	7.69336
975	66	1	1	7	0	1	0	2	27.1643	971.5	0.249	30	1	1	1	1	0	1	0	0	0	1	0	0	0	0	#NULL!	0	0	7.6742	7.6742
976	70	2	3	72	1	1	0	3	20.202	1413	0.70588	71	1	1	0	1	0	1	1	1	1	0	0	1	1	1	1	1	1	3.24709	2.01232
977	55	1	2	12	0	0	0	2	27.3588	1247	0.7353	25	1	1	1	1	0	1	1	0	0	0	0	0	0	0	#NULL!	0	0	7.59754	7.59754
978	66	1	6	1	0	1	0	2	21.5	1137	0.43568	40	1	1	1	1	0	1	1	0	0	0	0	0	0	0	#NULL!	0	0	7.59206	7.59206
979	52	1	2	2	0	0	0	2	45.1807	#NULL!	0.99058	30	1	1	0	1	0	1	0	0	0	0	0	0	0	0	#NULL!	0	0	7.58932	7.58932
980	40	2	6	2	0	1	0	2	23.5304	295.5	1.15588	39	1	1	0	0	0	1	0	0	0	0	0	1	0	1	6	0	0	7.25257	7.25257
981	68	1	2	6	1	1	0	2	27.9904	586.2	2.27272	32	1	1	0	1	0	1	1	1	0	0	0	0	0	0	#NULL!	0	0	7.55647	7.55647
982	58	1	2	2	1	0	1	2	24.281	1089	0.73528	29	0	1	0	1	1	0	1	0	0	0	0	0	0	0	#NULL!	0	0	7.55373	7.55373
983	66	1	1	5	0	1	0	2	28.5705	480.9	0.4522	21	1	1	0	1	1	1	1	0	0	0	1	1	1	1	2	1	0	5.80424	5.80424
984	68	1	1	1	1	1	1	2	25.7657	908.7	0.249	27	1	1	0	1	1	1	1	1	0	0	0	1	0	1	6	0	0	4.15332	4.15332
985	58	2	6	120	0	1	0	3	27.5391	2169	0.28	38	1	1	0	1	1	1	0	0	0	1	1	0	0	0	#NULL!	0	0	7.43874	7.43874
986	70	1	2	36	1	1	1	2	26.4311	1348	16	32	1	1	0	1	0	1	1	0	0	0	0	1	1	0	#NULL!	0	1	7.436	1.43737
987	50	1	2	4	0	0	0	1	27.5796	182	5.80064	30	1	1	1	1	0	0	0	0	1	0	0	0	0	0	#NULL!	0	0	7.43326	7.43326
988	70	2	3	6	1	1	0	3	27.8401	818.3	0.249	51	1	0	0	0	0	1	0	1	0	0	0	0	0	0	#NULL!	0	0	7.4141	7.4141
989	48	2	2	0.5	0	0	0	2	19.5682	163.3	2.45668	42	1	1	0	0	0	0	0	0	0	0	0	0	0	0	#NULL!	0	0	7.4141	7.4141
990	65	1	4	72	1	1	1	2	31.0277	1404	0.99208	55	1	1	0	1	0	1	0	1	0	0	0	1	#NULL!	1	0	#NULL!	0	0.903491	0.903491
991	55	1	5	56	0	0	0	2	23.3067	3151	0.249	19	1	1	0	1	1	1	1	0	1	1	1	1	1	0	#NULL!	0	1	7.38672	1.88364
992	80	1	1	2	0	1	0	2	29.2398	1953	0.249	45	0	1	0	0	0	1	0	0	1	0	0	1	0	1	6	0	0	5.27858	5.27858
993	70	1	1	1	1	1	0	2	27.0993	953.9	0.43	35	1	1	0	1	0	1	0	0	0	1	0	0	0	0	#NULL!	0	0	7.38125	7.38125
994	55	1	5	4	0	1	0	2	30.7174	957.8	0.5	19	1	1	0	1	0	1	0	0	0	0	0	0	0	0	#NULL!	0	0	7.36756	7.36756
995	63	1	1	144	0	0	1	3	26.4463	245.5	0.249	24	1	1	0	1	0	1	0	0	0	0	0	1	0	1	6	0	0	1.7577	1.7577
996	72	2	1	15	1	1	0	2	30.44	1082	0.65844	30	1	1	0	1	1	1	1	1	1	1	0	1	1	1	6	0	1	4.11499	2.72142
997	72	1	1	48	0	1	0	2	26.8633	2906	0.58098	34	1	1	0	1	0	1	0	0	0	1	0	1	0	1	6	0	0	5.48665	5.48665
998	51	1	1	2	0	1	0	3	23.4075	3687	0.27718	29	1	1	0	1	1	1	0	0	0	1	0	1	1	0	#NULL!	0	1	7.34839	4.1807
999	70	1	2	56	1	1	1	2	26.4706	1970	0.53032	19	0	1	0	1	0	1	1	0	0	0	1	1	0	1	6	0	0	2.49418	2.49418
1000	71	1	1	108	1	0	0	2	25.7117	5819	11.443	17	1	1	0	1	0	1	1	1	1	0	0	1	1	1	1	1	1	0.900753	0.262834
1001	71	1	1	7	0	1	0	3	20.378	35000	0.44444	35	1	0	0	0	0	1	1	1	0	0	0	1	0	1	6	0	0	0.323066	0.323066
1002	83	1	2	4	1	1	0	2	33.705	1455	1.57776	30	1	1	0	1	0	1	0	0	0	0	0	1	1	0	#NULL!	0	1	7.33744	4.8104
1003	34	1	6	14	0	0	0	2	24.2215	#NULL!	4.48876	32	1	1	0	1	1	1	0	0	0	1	1	1	1	1	5	1	0	5.6564	5.6564
1004	70	1	1	180	1	1	1	2	34.083	545	1.64284	35	1	1	0	1	0	1	0	1	1	1	1	1	1	0	#NULL!	0	1	7.32375	5.08966
1005	79	2	3	15	0	1	0	2	26.1286	696.8	2.18896	50	1	1	0	1	0	1	1	1	1	0	0	1	1	1	1	1	1	1.79329	1.20465
1006	86	2	4	2	0	1	0	3	37.5556	#NULL!	0.88888	59	0	1	0	0	0	1	0	1	0	0	0	1	1	1	1	1	1	3.06639	0.577687
1007	57	1	2	1	1	1	0	3	28.0102	4145	1.2768	34	1	1	0	1	0	1	0	0	0	0	0	1	0	1	6	0	0	2.08077	2.08077
1008	57	1	5	3	0	0	0	2	21.3039	706.6	0.5	32	1	1	0	0	0	0	0	0	0	0	0	0	0	0	#NULL!	0	0	7.31828	7.31828
1009	79	1	1	1	1	1	0	2	25.1486	3815	0.249	27	1	1	0	1	0	1	0	0	0	0	0	1	0	1	6	0	0	3.20876	3.20876
1010	87	1	1	72	0	1	0	2	24.0385	#NULL!	0.85716	44	1	1	0	0	0	1	0	0	1	0	0	1	1	1	1	1	1	2.4011	2.29158
1011	77	2	4	14	1	1	0	3	35.2955	#NULL!	0.73808	55	1	0	0	0	0	1	0	1	1	0	0	0	0	0	#NULL!	0	0	7.30185	7.30185
1012	65	1	4	1	1	1	0	2	27.0641	1517	0.38888	31	1	1	1	1	0	1	1	1	1	0	1	0	0	0	#NULL!	0	0	7.28816	7.28816
1013	83	1	1	84	0	1	0	2	31.245	1687	2.84812	60	1	1	0	1	1	1	1	1	1	0	0	1	1	1	7	1	1	3.0308	1.22108
1014	70	2	6	96	0	0	0	2	24.4635	1974	0.4074	28	1	1	0	1	0	1	0	1	1	0	0	1	0	1	6	0	0	1.4319	1.4319
1015	68	2	3	122	1	0	0	2	19.2628	707.3	2.15188	55	0	0	0	1	0	1	1	1	0	0	0	0	0	0	#NULL!	0	0	7.28268	7.28268
1016	34	1	6	12	0	0	0	2	26.4721	1234	0.98484	63	1	0	0	1	0	1	0	0	0	1	0	1	1	0	#NULL!	0	1	7.27173	0.665298
1017	55	1	5	84	1	1	0	2	22.5896	6440	0.25924	10	1	1	0	1	0	1	0	0	0	1	0	1	1	1	7	1	0	3.84942	3.84942
1018	77	1	1	12	1	1	0	2	29.4118	676.1	2.10128	41	1	1	0	1	0	1	1	1	0	0	0	0	0	0	#NULL!	0	0	7.26626	7.26626
1019	76	1	3	56	1	1	0	3	25.8645	8052	3.62024	48	1	1	0	1	0	1	0	1	0	0	0	1	1	1	6	0	1	1.78782	1.40999
1020	78	1	2	217.151	1	1	0	3	25.6549	10129	0.249	48	1	0	0	1	1	1	1	1	1	0	1	1	1	1	1	1	0	1.77413	1.77413
1021	48	1	1	18	1	1	0	3	24.2513	2537	0.31252	32	1	1	0	1	0	1	0	1	1	0	0	1	1	0	#NULL!	0	1	7.06913	0.0136893
1022	40	1	1	1	0	0	0	2	21.2169	7091	0.70588	20	1	1	0	1	1	1	0	0	1	0	0	0	0	0	#NULL!	0	0	7.06092	7.06092
1023	66	2	1	2	0	0	1	2	21.3068	676.5	0.43752	22	1	1	0	1	1	1	1	0	0	0	0	0	0	0	#NULL!	0	0	7.05818	7.05818
1024	51	1	1	1	1	1	0	2	32.9879	1947	0.88236	32	1	1	0	1	0	1	1	1	1	1	0	1	1	1	1	1	1	3.16222	1.82615
1025	57	2	6	6	0	0	0	3	22.3948	3632	4.73684	18	1	1	0	1	1	1	0	0	0	0	0	0	0	0	#NULL!	0	0	7.04175	7.04175
1026	65	1	1	1	1	1	0	3	25.9107	17382	0.70588	35	1	1	0	0	0	0	0	1	1	0	0	0	0	0	#NULL!	0	0	7.03628	7.03628
1027	78	2	1	24	0	1	0	2	26.3535	1356	0.249	41	1	1	0	1	0	1	0	0	1	0	0	0	0	0	#NULL!	0	0	7.30185	7.30185
1028	68	2	1	18	1	1	1	2	43.0059	35000	0.40626	22	1	0	0	0	0	0	0	1	1	0	0	1	1	1	2	1	0	3.08556	3.08556
1029	85	1	1	1	0	1	1	3	24.6904	28605	0.249	38	0	0	0	0	1	1	0	1	1	0	0	1	1	1	6	0	1	0.0273785	0.0164271
1030	83	2	1	1	0	1	0	3	30.1315	#NULL!	0.249	28	1	1	0	0	0	1	0	1	1	0	0	1	1	1	0	#NULL!	1	4.06845	3.92608
1031	67	2	6	1	1	1	0	2	31.2386	#NULL!	16	30	1	1	0	1	1	1	0	0	0	0	0	1	0	1	6	0	0	1.05133	1.05133
1032	66	2	3	36	0	1	0	2	26.847	#NULL!	1.48648	68	1	1	0	1	0	1	1	0	0	0	0	0	0	0	#NULL!	0	0	7.00342	7.00342
1033	71	1	1	5	0	0	0	2	22.3081	#NULL!	0.249	28	1	1	0	1	0	1	1	0	1	0	0	1	1	1	7	1	1	5.20192	0.971937
1034	65	1	4	156	0	1	0	2	25.4694	#NULL!	0.5324	44	1	1	1	1	1	1	1	1	1	0	1	1	1	0	#NULL!	0	1	6.99795	4.45996
1035	72	2	6	1	0	1	0	2	28.8351	#NULL!	0.5	56	1	1	0	1	1	1	0	0	0	0	0	0	0	0	#NULL!	0	0	6.97878	6.97878
1036	72	1	1	1	1	1	0	2	27.1046	#NULL!	0.29166	28	1	1	0	1	0	1	1	0	1	1	1	0	0	0	#NULL!	0	0	6.97604	6.97604
1037	67	1	1	1	1	1	0	2	21.9899	862.9	2.22242	29	1	1	1	1	0	1	0	0	1	0	0	1	1	1	7	1	0	6.00958	6.00958
1038	57	1	6	108	0	0	0	2	26.7503	461.6	0.31252	68	1	0	0	0	0	1	0	0	1	0	1	0	0	0	#NULL!	0	0	6.96235	6.96235
1039	71	2	3	12	1	0	0	3	22.2222	2882	3.6962	46	0	0	0	1	0	1	1	1	0	0	0	1	1	1	1	1	1	0.52293	0.323066
1040	83	1	4	94	0	1	1	2	31.2452	746.5	0.249	63	1	0	0	0	0	1	0	1	1	0	0	1	1	1	1	1	1	4.04928	3.31554
1041	76	1	4	6	1	1	0	2	22.921	2782	0.6894	30	1	1	0	1	0	1	0	0	0	0	0	1	1	1	1	1	0	6.5024	6.5024
1042	74	1	1	26	1	1	0	2	28.5467	4346	0.249	25	1	1	0	1	0	1	1	0	0	0	0	1	1	1	1	1	1	3.69884	3.52088
1043	83	2	3	24	0	1	0	2	23.74	4544	0.4352	70	1	0	0	0	0	1	0	1	1	0	0	1	0	1	6	0	0	1.0924	1.0924
1044	47	1	5	36	0	0	0	2	26.8544	35000	0.84848	26	1	0	0	0	0	1	0	1	1	0	0	0	0	0	#NULL!	0	0	6.87748	6.87748
1045	54	1	5	12	1	0	0	2	24.677	509.7	0.249	29	1	1	0	1	1	1	0	0	0	0	0	0	0	0	#NULL!	0	0	6.86379	6.86379
1046	76	1	1	33	1	1	0	2	24.3496	2332	0.84848	30	1	1	0	1	0	1	0	0	1	0	0	1	1	1	3	1	0	0.952772	0.952772
1047	64	1	1	108	1	1	0	3	36.5713	3423	2.7848	39	1	0	0	1	0	1	1	1	1	0	0	1	1	0	#NULL!	0	1	6.83915	0
1048	68	1	1	9	1	1	0	2	30.222	1534	0.6338	31	1	1	0	1	1	1	1	1	1	1	1	1	1	1	1	1	1	4.6872	0.479124
1049	77	1	2	180	0	0	0	2	24.2424	1472	0.25544	36	1	1	0	1	0	1	0	1	1	0	0	1	1	1	2	1	0	3.9781	3.9781
1050	30	1	1	1	0	0	0	1	22.546	1311	0.90846	20	1	1	1	1	1	1	1	0	0	1	0	0	0	0	#NULL!	0	0	6.73511	6.73511
1051	46	1	1	3	0	0	0	3	21.3346	22083	0.3261	18	1	0	0	0	1	1	1	1	1	1	0	1	1	1	1	1	1	0.210815	0.123203
1052	51	1	2	2	1	1	0	2	32.788	162.5	0.94924	28	1	1	0	1	0	1	1	1	0	1	1	0	0	0	#NULL!	0	0	6.71595	6.71595
1053	37	2	6	3	0	0	0	2	20.0692	170	0.36414	48	1	1	0	0	0	0	0	0	0	0	0	0	0	0	#NULL!	0	0	6.71321	6.71321
1054	75	1	4	42	0	1	0	2	26.8274	3901	0.249	21	1	1	0	1	0	1	0	0	0	0	0	0	0	0	#NULL!	0	0	6.71047	6.71047
1055	79	1	1	93	1	1	1	2	25.0995	2472	0.3913	15	1	1	0	1	0	1	1	0	0	1	0	1	1	1	1	1	1	6.25873	6.24504
1056	88	2	1	27	1	1	0	2	26.0204	3952	0.249	28	1	0	0	0	0	1	0	1	1	0	0	1	#NULL!	1	0	#NULL!	0	1.70842	1.70842
1057	74	1	1	17	1	1	0	3	25.1953	869.1	0.58208	52	1	1	0	0	0	1	0	1	1	0	0	1	1	1	6	0	1	4.09035	3.12936
1058	85	1	2	1	0	0	1	2	20.5761	1948	4.56824	28	1	0	0	0	1	0	0	1	0	0	0	1	1	1	1	1	0	3.74812	3.74812
1059	67	1	1	14	1	1	0	2	30.4832	5699	0.30556	30	1	1	0	1	1	1	0	0	0	0	0	1	1	1	6	0	1	1.577	0.980151
1060	69	1	1	0.5	1	1	0	2	31.25	3111	0.29628	18	1	1	0	1	0	1	1	1	1	0	0	0	0	0	#NULL!	0	0	6.50513	6.50513
1061	91	2	4	200	0	1	0	3	22.7467	193.9	13.9458	55	0	1	0	1	0	1	0	0	0	0	0	1	#NULL!	1	0	#NULL!	0	2.99247	2.99247
1062	49	2	2	1	0	0	0	2	31.9805	703.3	6.68524	26	1	1	0	1	1	1	1	0	0	0	0	0	0	0	#NULL!	0	0	6.49418	6.49418
1063	72	1	1	1.5	1	1	0	3	20.4382	17516	2.15188	30	1	0	0	0	0	1	1	1	1	0	0	1	#NULL!	1	0	#NULL!	0	2.02327	2.02327
1064	59	1	1	84	1	1	0	2	27.1809	5918	1.54444	16	1	1	0	1	0	1	1	0	0	1	1	1	1	1	1	1	1	2.57084	0.481862
1065	77	1	3	6	1	0	0	3	21.7504	2814	0.4352	71	0	1	0	1	0	1	1	0	1	0	0	1	1	1	6	0	1	1.18823	0.0602327
1066	55	2	6	2	0	0	0	3	26.7752	1289	0.249	39	1	1	0	1	1	1	0	0	0	0	0	1	1	1	6	0	1	1.46749	0.347707
1067	59	1	2	5	1	1	1	2	24.3865	#NULL!	0.51852	23	1	1	0	0	0	1	1	1	1	0	0	0	0	0	#NULL!	0	0	6.4668	6.4668
1068	39	2	6	1	0	0	0	2	28.2882	216.8	0.66176	34	1	1	0	0	1	1	0	0	0	0	0	1	1	0	#NULL!	0	1	6.44216	2.71595
1069	66	1	1	120	1	1	0	2	26.9718	9350	0.34376	32	1	0	0	0	0	1	0	1	1	0	0	1	0	1	6	0	0	3.16496	3.16496
1070	78	2	2	12	1	1	0	2	28.6917	502	0.249	34	1	1	0	1	0	1	1	0	0	0	1	1	1	0	#NULL!	0	1	6.43669	2.90486
1071	73	2	6	12	0	1	0	2	29.865	326	2.782	70	1	1	0	0	0	1	0	0	1	0	0	1	1	0	#NULL!	0	1	6.423	4.42437
1072	50	2	6	1.26316	0	0	0	2	31.4358	12	12.607	45	1	1	0	0	0	0	0	0	0	0	0	0	0	0	#NULL!	0	0	6.39836	6.39836
1073	52	1	4	1	0	1	0	2	28.3531	60	0.249	35	1	1	0	0	0	1	0	0	0	0	0	0	0	0	#NULL!	0	0	6.41752	6.41752
1074	44	1	1	84	1	1	0	2	28.8978	1560	0.249	12	1	1	0	1	0	1	1	1	1	0	0	1	1	1	2	1	1	4.86242	2.91855
1075	85	1	1	84	1	1	0	3	27.3437	19400	0.249	29	1	0	0	0	0	1	0	1	1	0	0	1	1	1	1	1	0	0.0301164	0.0301164
1076	78	2	4	12	1	1	1	3	41.5449	1800	0.285	60	0	1	0	1	0	1	1	1	1	0	0	1	1	1	1	1	1	1.42094	0.0684463
1077	71	1	1	1	0	1	0	2	28.6851	208	0.249	35	1	1	0	1	0	1	0	0	0	0	0	0	0	0	#NULL!	0	0	6.38193	6.38193
1078	71	2	3	24	0	0	0	3	22.7615	2720	0.882	55	0	0	0	1	0	1	1	1	0	0	0	0	0	0	#NULL!	0	0	6.37919	6.37919
1079	62	2	6	1	1	0	0	3	25.5102	4990	0.399	25	1	1	0	1	1	1	0	0	0	0	0	0	0	0	#NULL!	0	0	6.37098	6.37098
1080	76	1	2	2	1	1	0	2	34.7222	2670	0.249	21	1	1	0	1	1	1	0	0	0	0	0	0	0	0	#NULL!	0	0	6.3655	6.3655
1081	85	1	3	0.5	0	1	1	3	24.3266	2020	0.249	58	0	1	0	1	0	1	1	1	1	0	0	1	1	1	1	1	1	3.94524	3.91786
1082	80	2	1	8.5	0	1	0	2	21.4792	9560	0.249	36	1	1	0	0	0	1	0	1	1	0	0	0	0	0	#NULL!	0	0	6.36003	6.36003
1083	58	1	2	14	0	0	0	2	30.6939	259	0.249	32	1	1	0	1	0	0	0	0	0	1	0	0	0	0	#NULL!	0	0	6.36003	6.36003
1084	74	1	1	18	1	1	0	3	28.3737	4590	0.249	34	1	0	0	1	0	1	0	1	1	0	0	1	1	1	1	1	1	3.66324	1.49487
1085	57	1	2	84	0	0	0	2	23.5102	2750	0.249	20	1	1	1	1	1	1	0	0	0	1	1	1	1	1	2	1	0	5.62081	5.62081
1086	84	1	2	72	0	1	0	3	28.4166	1680	0.249	44	1	1	0	0	0	1	1	0	0	0	0	1	1	1	6	0	1	6.0835	5.64819
1087	62	1	3	28	0	1	0	2	19.313	2410	0.249	25	1	1	0	1	0	1	1	1	1	0	0	1	1	1	1	1	1	3.26899	3.22519
1088	90	2	4	1	0	1	0	3	32.2581	585	0.249	57	1	1	0	1	0	1	0	0	1	0	0	1	0	1	6	0	0	1.91376	1.91376
1089	77	2	2	6	0	1	1	2	27.8293	613	0.249	34	0	1	0	1	1	1	0	0	0	0	0	0	0	0	#NULL!	0	0	6.32717	6.32717
1090	83	2	1	10	1	1	0	3	31.0547	2390	0.249	61	1	1	0	1	0	1	0	1	1	0	0	1	1	1	6	0	1	1.56605	1.05407
1091	54	1	2	1	0	1	0	2	21.304	1260	0.632	21	1	1	0	1	1	1	1	0	0	0	0	0	0	0	#NULL!	0	0	6.30253	6.30253
1092	66	1	5	24	0	0	0	2	29.3724	429	0.249	22	1	1	0	1	1	1	0	0	0	0	0	0	0	0	#NULL!	0	0	6.29432	6.29432
1093	62	2	2	6	0	1	0	2	28.3531	715	3.233	19	1	1	1	1	1	1	1	0	0	0	0	1	1	0	#NULL!	0	1	6.27515	3.63039
1094	60	1	4	4	0	1	0	2	25.4779	2730	0.249	21	1	1	0	0	1	1	1	1	1	0	0	0	0	0	#NULL!	0	0	6.26968	6.26968
1095	55	2	1	6	1	1	0	3	28.6501	5060	0.442	28	1	1	0	1	1	1	0	0	0	0	0	1	1	1	2	1	0	0.383299	0.383299
1096	75	1	1	6	1	1	0	2	26.9111	2610	0.249	34	1	0	0	1	0	1	0	1	1	0	0	1	1	1	3	1	0	3.03901	3.03901
1097	62	2	3	1	0	0	0	2	24.6919	8820	0.427	53	1	0	0	0	0	1	1	0	0	0	0	0	0	0	#NULL!	0	0	6.2642	6.2642
1098	62	2	1	2	1	1	1	2	26.5643	2210	0.249	37	1	1	0	1	0	1	0	0	1	0	0	1	1	1	3	1	1	3.65229	1.67556
1099	35	2	1	1.92105	0	0	0	2	24.977	5850	0.249	33	1	1	0	1	1	1	1	0	0	1	0	1	1	0	#NULL!	0	1	6.17933	1.67009
1100	59	2	3	2	0	0	0	2	29.2969	574	1.434	24	1	1	0	1	1	1	0	0	0	0	0	0	0	0	#NULL!	0	0	6.25325	6.25325
1101	36	1	2	3	0	1	0	2	26.7348	580	0.249	31	1	1	0	1	0	1	0	0	0	0	0	0	0	0	#NULL!	0	0	6.25051	6.25051
1102	68	1	4	14	1	1	0	3	39.7361	8670	0.249	47	0	0	0	0	0	1	0	1	0	0	0	1	1	1	4	1	0	0.835044	0.835044
1103	66	1	1	39	0	1	1	2	27.9904	2220	0.249	39	1	1	0	1	0	1	1	1	0	0	0	1	1	1	2	1	1	3.8987	2.80082
1104	46	2	6	2	1	0	0	2	21.2936	941	0.543	44	1	1	0	1	1	1	1	0	0	0	0	0	0	0	#NULL!	0	0	6.19849	6.19849
1105	45	1	6	1	1	0	0	2	45.1172	369	0.249	31	1	1	1	1	1	1	1	1	0	0	0	0	0	0	#NULL!	0	0	6.17933	6.17933
1106	58	2	6	2	0	1	0	2	24.2187	2740	0.249	37	1	1	0	1	0	1	0	0	1	0	0	0	0	0	#NULL!	0	0	6.17385	6.17385
1107	79	2	1	0.5	0	1	0	2	25.8005	7820	0.249	33	1	0	0	1	0	1	1	1	1	0	0	1	1	1	1	1	1	6.0835	4.38604
1108	66	2	6	8	0	0	0	3	20.872	67100	0.249	22	1	1	0	1	1	1	1	0	0	0	0	1	1	1	1	1	0	0.843258	0.843258
1109	62	2	6	1	0	1	0	2	27.9807	5330	0.249	18	1	1	0	1	1	1	0	0	0	0	0	0	0	0	#NULL!	0	0	6.12183	6.12183
1110	76	1	1	1	0	1	0	2	21.7047	2160	1.22	23	1	1	0	1	1	1	0	0	0	0	0	0	0	0	#NULL!	0	0	6.11636	6.11636
1111	63	1	2	1	0	1	0	2	24.577	371	0.249	25	1	1	0	1	0	1	1	1	0	0	0	0	0	0	#NULL!	0	0	6.11362	6.11362
1112	77	2	4	31	1	1	0	4	26.7094	1070	0.249	65	0	0	0	0	0	1	1	1	1	0	0	1	1	1	7	1	1	2.40657	1.72485
1113	53	1	5	2	0	0	0	1	18.5078	212	0.28	21	1	1	0	1	0	1	1	0	0	0	0	0	0	0	#NULL!	0	0	6.11362	6.11362
1114	61	2	1	0.5	0	1	0	2	29.4424	345	0.249	36	1	1	0	1	0	1	0	0	1	0	0	0	0	0	#NULL!	0	0	6.11088	6.11088
1115	61	1	1	1	0	1	0	2	31.2314	1070	0.249	37	1	1	0	1	0	1	0	0	0	1	0	0	0	0	#NULL!	0	0	6.10267	6.10267
1116	65	2	4	12	1	1	0	2	42.1656	8630	0.815	45	1	1	0	1	0	1	0	1	1	0	0	1	1	1	7	1	1	5.16906	0.0328542
1117	73	1	2	4	0	0	1	2	28.2007	817	0.249	27	1	1	1	1	0	1	1	0	0	0	0	1	1	0	#NULL!	0	1	6.09172	2.68309
1118	74	1	1	16	0	1	0	2	34.1932	884	0.249	29	1	1	0	0	0	0	0	0	1	0	0	0	0	0	#NULL!	0	0	6.0835	6.0835
1119	63	2	4	130	1	1	0	2	26.1752	5780	0.738	63	1	0	0	0	0	1	0	1	1	0	0	1	0	1	6	0	0	1.87817	1.87817
1120	83	1	1	18	1	1	0	3	25.9107	5180	0.249	36	1	0	0	1	0	1	0	1	1	0	0	1	1	1	1	1	1	1.05681	0.295688
1121	74	2	6	11	1	1	0	2	26.847	973	0.249	28	1	1	0	1	0	1	0	0	0	0	1	0	0	0	#NULL!	0	0	6.07255	6.07255
1122	60	2	1	1	0	0	0	3	26.8889	6380	0.249	41	1	1	1	1	1	1	1	0	1	1	0	1	1	0	#NULL!	0	1	6.06434	0.123203
1123	50	1	6	0.5	0	0	0	2	29.7521	394	0.249	70	1	0	0	0	0	1	0	0	0	0	0	0	0	0	#NULL!	0	0	6.06434	6.06434
1124	74	1	1	1	0	1	1	2	28.0102	1790	0.249	35	1	1	0	0	0	1	1	0	1	0	0	0	0	0	#NULL!	0	0	6.05886	6.05886
1125	76	2	1	24	1	0	0	2	24.6667	4520	0.249	33	1	1	0	1	0	1	0	1	1	0	0	1	0	1	6	0	0	4.21081	4.21081
1126	55	1	2	60	1	0	0	2	35.713	10100	0.249	18	1	1	0	1	0	1	1	0	0	1	0	1	1	0	#NULL!	0	1	6.0397	1.34702
1127	74	1	4	2	1	1	0	2	29.0612	874	0.249	80	1	1	0	0	0	1	1	0	0	0	0	0	0	0	#NULL!	0	0	6.03696	6.03696
1128	70	1	3	1	1	0	0	2	25.4325	241	0.249	28	1	1	0	1	0	1	0	0	0	0	0	0	0	0	#NULL!	0	0	6.02601	6.02601
1129	54	1	2	24	1	0	0	2	#NULL!	5940	0.249	25	1	1	0	1	1	1	0	0	0	0	0	0	0	0	#NULL!	0	0	6.02053	6.02053
1130	64	1	3	12	0	1	0	2	38.9748	467	0.738	44	1	1	0	0	0	1	1	0	0	0	0	0	0	0	#NULL!	0	0	6.0178	6.0178
1131	22	1	6	2	0	0	0	2	20.4426	297	0.249	63	1	1	0	0	0	0	0	0	0	0	0	0	0	0	#NULL!	0	0	6.00684	6.00684
1132	48	1	6	82	0	0	0	3	27.621	299	0.249	76	1	0	0	1	0	1	0	0	0	1	0	0	0	0	#NULL!	0	0	6.00137	6.00137
1133	61	1	1	48	0	0	0	2	34.6627	844	0.249	25	1	1	1	1	1	1	0	0	0	1	1	0	0	0	#NULL!	0	0	5.9822	5.9822
1134	85	2	1	2	1	1	0	3	34.1542	1914	0.249	50	1	0	0	1	0	1	1	1	1	0	0	1	1	1	3	1	0	0.142368	0.142368
1135	72	1	2	3	0	1	0	2	33.9844	1860	0.249	10	1	1	0	1	0	1	0	0	0	1	1	0	0	0	#NULL!	0	0	5.97673	5.97673
1136	63	1	2	60	1	1	0	2	26.9972	214869	0.249	28	1	1	1	1	1	0	0	0	0	1	0	0	0	0	#NULL!	0	0	5.96851	5.96851
1137	78	2	3	1	1	1	0	3	29.604	2540	0.353	55	0	1	0	1	0	1	1	0	0	0	0	1	1	1	1	1	1	0.865161	0.752909
1138	70	1	1	1	1	0	0	2	24.5581	3920	0.249	22	1	1	0	1	0	1	1	0	0	0	0	1	1	1	2	1	0	0.054757	0.054757
1139	76	1	1	0.5	0	1	0	2	35.7422	2970	0.249	38	0	1	0	1	1	1	1	0	1	0	0	1	1	0	#NULL!	0	1	5.9384	5.50856
1140	85	2	3	1	1	1	0	3	31.9009	12000	0.249	65	1	1	0	1	0	1	0	0	1	0	0	1	1	1	0	#NULL!	1	5.73854	0.388775
1141	78	1	3	0.5	1	1	1	3	43.3594	3170	0.249	60	1	1	0	1	0	1	0	1	0	0	0	1	1	1	6	0	1	4.17796	2.43669
1142	71	1	3	6	1	1	1	2	36.8366	1430	0.249	34	1	1	0	1	0	1	0	0	0	0	1	1	1	1	1	1	0	0.616016	0.616016
1143	71	1	1	36	0	1	0	3	22.1958	1850	0.249	23	1	1	1	1	1	1	1	0	0	1	0	1	1	0	#NULL!	0	1	5.90554	3.72621
1144	91	2	1	1.5	1	1	0	3	29.7778	454	0.249	54	1	1	0	0	0	1	1	0	1	0	0	0	0	0	#NULL!	0	0	5.90281	5.90281
1145	63	1	1	1	0	0	0	2	24.4374	4940	0.249	25	1	1	1	1	0	1	1	0	1	1	0	1	1	0	#NULL!	0	1	5.89185	0.0054757
1146	86	1	2	180	1	1	0	3	22.4059	9550	0.249	24	1	1	0	1	0	1	1	0	0	0	0	1	1	1	1	1	0	1.96851	1.96851
1147	91	2	1	6	1	1	0	3	32.1429	4540	0.524	35	1	1	0	1	0	1	0	0	0	0	0	1	1	1	1	1	1	2.57084	0.0438056
1148	80	2	1	31	1	1	0	3	30.863	5040	68.689	38	1	1	0	0	1	1	0	0	1	0	0	1	1	1	1	1	1	5.37988	5.13073
1149	86	1	3	96	0	0	0	3	17.8756	12600	15.419	59	0	1	0	0	0	1	0	0	0	0	0	1	1	1	1	1	1	0.854209	0.372348
1150	62	2	6	1	1	1	0	3	23.9512	396	0.249	65	1	1	0	0	0	0	0	0	1	0	0	0	0	0	#NULL!	0	0	5.87269	5.87269
1151	74	1	1	6	1	1	1	2	30.2861	1230	0.249	34	1	1	1	1	0	1	0	1	1	0	0	1	1	0	#NULL!	0	1	5.86448	2.35455
1152	49	2	6	1	0	0	0	2	20.7031	45	0.249	56	0	1	0	0	0	0	0	0	0	0	0	0	0	0	#NULL!	0	0	5.86448	5.86448
1153	37	2	2	0.5	0	0	0	1	25.7117	111	14.658	58	1	1	0	0	0	0	0	0	0	1	0	0	0	0	#NULL!	0	0	5.84257	5.84257
1154	78	1	1	204	0	1	0	3	15.4315	21700	18.477	18	1	1	0	1	0	1	1	0	1	0	0	1	1	1	1	1	1	0.47091	0.0657084
1155	66	1	1	6	1	1	1	2	26.0375	2480	0.318	27	1	1	0	1	1	1	1	0	1	0	0	0	0	0	#NULL!	0	0	5.80972	5.80972
1156	87	1	3	63	1	1	0	3	30.7809	3210	0.249	46	1	1	0	1	0	1	0	0	1	0	0	1	0	1	6	0	0	1.87543	1.87543
1157	61	2	6	7	0	0	0	1	21.3599	300	0.63	57	1	1	0	0	0	0	0	0	0	0	0	0	0	0	#NULL!	0	0	5.80424	5.80424
1158	62	1	2	72	0	0	1	2	17.7461	6600	0.249	8	1	1	1	1	1	1	0	0	0	1	0	0	0	0	#NULL!	0	0	5.79603	5.79603
1159	76	2	1	1	1	0	0	3	26.6384	4100	0.249	27	1	1	0	1	0	1	0	0	0	0	0	1	1	1	2	1	0	1.8371	1.8371
1160	89	1	6	1	1	1	0	3	25.6369	3790	2.831	68	1	1	0	0	0	1	0	0	0	0	0	1	0	1	6	0	0	0.533881	0.533881
1161	78	1	6	1	0	1	0	4	28.5572	24000	0.249	24	1	1	0	1	0	1	1	0	0	0	0	1	0	1	6	0	0	1.63997	1.63997
1162	76	1	6	96	1	1	1	3	26.079	13300	0.249	21	0	1	0	1	0	1	1	1	1	0	0	1	1	1	1	1	1	1.21834	1.10062
1163	55	1	6	0.5	0	0	0	2	28.699	707	0.249	34	1	1	0	1	1	1	0	0	1	0	0	0	0	0	#NULL!	0	0	5.7577	5.7577
1164	80	2	1	120	1	1	0	3	23.7332	2740	11.977	46	1	0	0	1	0	1	1	1	1	0	0	1	1	1	1	1	0	3.27995	3.27995
1165	75	1	1	168	1	1	0	2	29.7578	2240	0.249	37	1	1	0	0	0	1	0	1	1	0	0	1	1	1	0	#NULL!	1	5.57426	4.9911
1166	69	1	1	1	0	1	1	2	21.3839	5170	0.249	32	1	1	0	0	0	1	0	1	0	1	1	0	0	0	#NULL!	0	0	5.72758	5.72758
1167	59	1	1	2	0	1	0	2	23.0529	1700	0.249	19	1	1	0	1	1	1	1	1	1	0	0	1	1	1	1	1	1	3.03628	1.37988
1168	60	1	6	3	1	1	1	2	26.4236	6420	0.249	27	1	1	0	0	1	1	1	1	0	0	0	1	1	0	#NULL!	0	1	5.70842	1.74949
1169	48	1	6	1.32895	1	1	0	2	31.4077	69	0.249	42	1	1	0	0	1	1	0	0	0	0	0	0	0	0	#NULL!	0	0	5.67283	5.67283
1170	75	1	1	5	0	1	0	2	21.6311	1900	0.249	41	1	1	0	1	1	1	1	1	1	1	0	1	1	0	#NULL!	0	1	5.69473	2.28611
1171	85	1	2	3	1	1	0	2	23.0518	3220	7.163	21	1	1	0	1	0	1	1	0	0	0	0	1	0	1	6	0	0	0.52293	0.52293
1172	69	1	2	48	0	1	1	2	28.0277	7900	0.249	14	1	1	1	1	1	1	1	0	0	1	1	0	0	0	#NULL!	0	0	5.68104	5.68104
1173	65	1	3	1	1	0	0	3	46.4753	32	0.249	55	0	0	0	1	0	1	0	1	1	0	0	0	0	0	#NULL!	0	0	5.68104	5.68104
1174	68	1	1	60	1	1	0	2	32.7442	587	0.469	30	1	1	0	1	0	1	0	0	1	1	0	1	1	0	#NULL!	0	1	5.67556	3.85216
1175	74	1	1	3	1	1	0	3	26.3043	16400	0.249	14	1	0	0	1	1	1	1	1	1	1	1	0	0	0	#NULL!	0	0	5.67283	5.67283
1176	63	2	4	3	1	1	0	3	29.6749	427	0.249	37	1	1	0	1	0	1	0	0	1	0	0	0	0	0	#NULL!	0	0	5.67009	5.67009
1177	77	2	4	4	1	1	0	2	31.2488	1080	10.72	85	1	0	0	1	0	1	1	1	1	0	0	1	1	1	6	0	1	3.71526	0.0930869
1178	61	1	3	134	0	0	0	2	26.8858	1600	0.631	24	1	1	1	1	0	1	1	0	0	1	1	0	0	0	#NULL!	0	0	5.64271	5.64271
1179	84	1	1	2	1	0	1	3	22.231	8350	1.226	24	1	1	0	1	1	1	1	0	0	0	1	1	1	1	1	1	1	1.71937	0.0876112
1180	71	1	6	1	1	0	1	2	22.8395	1140	3.488	20	1	1	0	1	1	1	0	0	0	0	0	0	0	0	#NULL!	0	0	5.63723	5.63723
1181	76	2	1	2.03289	1	1	0	3	37.6542	4120	1.642	45	1	1	0	1	0	1	0	1	1	0	0	1	1	1	6	0	1	3.70157	0.019165
1182	49	1	6	2	0	1	0	1	29.7004	22	0.393	72	1	1	0	0	0	0	0	0	0	0	0	0	0	0	#NULL!	0	0	5.62355	5.62355
1183	67	1	6	7	0	1	0	2	25.9516	6390	0.249	44	1	1	0	1	0	1	1	0	0	0	0	1	1	1	1	1	1	0.251882	0.249144
1184	55	1	4	1	1	1	0	2	28.2138	8160	0.249	53.9	1	1	0	0	0	1	0	1	1	0	0	1	1	0	#NULL!	0	1	5.61259	0.284736
1185	68	1	2	72	1	0	0	3	27.0716	568	0.249	30	1	1	0	1	0	1	0	0	0	0	0	0	0	0	#NULL!	0	0	5.5989	5.5989
1186	62	1	1	51	0	1	0	2	31.9122	389	0.249	38	1	1	0	1	1	1	1	1	1	0	0	0	0	0	#NULL!	0	0	5.59343	5.59343
1187	77	2	1	108	1	1	0	3	35.7072	1460	0.249	37	1	0	0	1	1	1	1	1	1	0	0	1	1	1	1	1	1	5.20192	3.70705
1188	58	2	6	7	1	1	0	3	33.722	10400	2.316	30	1	1	0	1	1	1	0	1	1	0	0	1	1	0	#NULL!	0	1	5.57974	0.859685
1189	54	1	1	2	0	0	0	2	26.3958	1950	0.249	35	1	1	0	1	1	1	1	1	1	1	1	0	0	0	#NULL!	0	0	5.56057	5.56057
1190	67	1	1	48	0	1	0	2	31.0455	4360	0.249	21	1	0	0	1	0	1	1	1	1	0	1	1	1	1	1	1	1	4.55305	4.32854
1191	64	2	2	2	1	1	0	2	22.6667	2470	0.249	31	1	1	0	1	0	1	1	1	1	0	0	0	0	0	#NULL!	0	0	5.54141	5.54141
1192	78	1	1	2	1	1	0	3	27.4473	4830	0.519	33	1	0	0	1	0	1	1	1	1	0	0	1	1	1	1	1	1	0.939083	0.106776
1193	74	1	3	2.5	1	0	0	2	22.1828	3650	0.549	33	1	1	0	1	1	1	0	1	1	0	0	0	0	0	#NULL!	0	0	5.50308	5.50308
1194	61	1	1	24	1	0	0	2	27.3588	709	0.249	30	1	1	0	1	0	1	1	0	1	1	0	0	0	0	#NULL!	0	0	5.48939	5.48939
1195	63	2	4	12	1	1	0	3	43.629	717	0.746	38	1	1	0	0	0	1	0	1	1	0	0	1	1	1	7	1	1	1.76044	1.37166
1196	76	2	4	24	1	1	1	2	25.9645	1090	0.796	40	1	1	0	1	0	1	0	1	0	0	1	0	0	0	#NULL!	0	0	5.47844	5.47844
1197	75	1	1	228	0	1	0	1	23.0104	1550	53.358	20	1	1	0	1	0	1	0	0	1	1	1	0	0	0	#NULL!	0	0	5.46475	5.46475
1198	77	1	1	2	1	1	0	3	23.3234	4060	0.249	30	1	1	0	1	1	1	0	1	1	0	0	0	0	0	#NULL!	0	0	5.45927	5.45927
1199	60	1	1	7	0	1	0	2	33.2763	1810	0.249	48	1	1	0	1	0	1	1	0	0	1	0	0	0	0	#NULL!	0	0	5.44559	5.44559
1200	53	1	1	10	0	0	0	2	26.6728	736	0.337	40	1	1	0	1	0	1	0	0	1	0	0	0	0	0	#NULL!	0	0	5.44011	5.44011
1201	74	2	2	8	1	0	0	2	27.491	362	5.555	30	1	1	0	1	1	1	0	0	0	0	1	0	0	0	#NULL!	0	0	5.4319	5.4319
1202	81	1	4	2	0	1	0	2	24.7751	5730	14.73	29	1	0	0	0	0	1	1	1	1	0	0	0	0	0	#NULL!	0	0	5.42642	5.42642
1203	79	2	6	156	1	1	0	2	44.3673	3250	1.641	68	1	0	0	1	0	1	0	1	0	0	0	1	1	1	6	0	1	0.517454	0.498289
1204	63	2	6	144	0	0	0	2	33.5034	7300	0.249	35	1	1	1	1	1	1	0	1	0	0	0	0	0	0	#NULL!	0	0	5.41273	5.41273
1205	76	1	2	36	1	1	0	2	33.1504	3330	7.706	37	1	1	0	1	0	1	1	1	1	0	0	0	0	0	#NULL!	0	0	5.40726	5.40726
1206	75	1	1	7	1	1	0	2	22.8516	2370	0.249	34	1	1	0	1	0	1	0	0	0	0	0	1	1	1	7	1	0	0.517454	0.517454
1207	40	1	6	1	0	1	0	2	20.8086	46400	0.249	28	1	1	0	0	0	0	0	0	0	0	0	0	0	0	#NULL!	0	0	5.40178	5.40178
1208	64	1	3	120	0	1	0	2	31.0735	2400	0.249	31	1	1	0	1	0	1	1	1	1	1	1	1	0	1	6	0	0	1.30322	1.30322
1209	68	2	1	1	0	1	0	2	25.0885	3710	0.249	23	1	1	0	1	1	1	1	0	1	0	0	0	0	0	#NULL!	0	0	5.36893	5.36893
1210	75	1	4	1	1	1	0	3	29.7339	947	0.293	26	0	1	0	0	1	1	0	1	1	1	1	1	1	1	6	0	1	3.46886	2.33812
1211	77	1	3	4	0	0	0	2	25.6327	6080	0.249	26	0	1	0	1	1	1	1	0	0	0	0	1	1	1	6	0	1	4.75565	1.8809
1212	69	2	2	72	0	1	0	2	21.271	1530	0.249	34	0	1	1	1	1	1	0	0	0	0	0	0	0	0	#NULL!	0	0	5.34976	5.34976
1213	84	2	3	21	0	1	0	3	25.6312	1690	0.315	40	1	0	0	1	0	1	1	1	1	0	0	0	0	0	#NULL!	0	0	5.34428	5.34428
1214	54	1	2	1	1	0	0	2	26.2596	627	0.893	30	1	1	0	0	0	1	0	0	0	0	0	0	0	0	#NULL!	0	0	5.3306	5.3306
1215	81	1	4	7	1	1	0	2	25.7819	1520	0.262	57	1	0	0	1	0	1	0	1	1	0	0	1	1	1	6	0	1	3.32375	1.80972
1216	56	1	2	1	0	0	0	2	27.8718	1310	0.249	33	1	1	0	1	0	1	1	0	0	0	0	0	0	0	#NULL!	0	0	5.32786	5.32786
1217	74	1	1	36	0	1	0	2	28.8761	3310	0.249	27	1	1	0	1	0	1	0	0	1	0	0	0	0	0	#NULL!	0	0	5.32512	5.32512
1218	84	1	1	4	1	1	1	2	24.0588	11100	0.249	70	1	1	0	1	0	1	0	1	1	0	0	1	1	1	1	1	1	4.62149	4.36961
1219	76	1	3	67	1	1	0	2	22.0932	2590	1.78	64	1	0	0	1	0	1	1	1	1	0	0	1	1	1	1	1	1	2.47502	0.561259
1220	32	2	6	2	0	0	0	2	23.5557	1100	25.975	25	1	1	0	1	0	1	0	0	0	0	0	0	0	0	#NULL!	0	0	5.30595	5.30595
1221	61	2	1	4	0	1	0	2	0	334	1	29	1	1	0	1	0	1	1	0	0	0	0	1	1	1	2	1	0	1.86995	1.86995
1222	60	1	2	103	0	0	1	2	35.0781	739	0.249	20	1	1	0	1	1	1	0	0	0	1	1	0	0	0	#NULL!	0	0	5.29227	5.29227
1223	84	1	1	24	0	1	0	2	20.9566	5020	0.249	37	1	1	0	0	0	1	0	0	1	0	0	1	#NULL!	1	0	#NULL!	0	2.6256	2.6256
1224	51	1	1	5	1	1	0	2	30.9917	5320	0.69	15	1	1	0	1	1	1	1	1	0	1	1	1	0	1	6	0	0	4.93634	4.93634
1225	71	1	1	72	1	1	1	3	31.9922	1510	0.249	42	1	1	0	1	0	1	0	0	1	1	1	1	0	1	6	0	0	3.90144	3.90144
1226	71	1	1	3	1	0	0	2	19.0039	1120	0.249	46	1	1	0	0	0	1	0	0	0	0	0	1	0	1	6	0	0	4.01643	4.01643
1227	88	2	4	96	1	1	0	3	24.9896	7130	0.249	30	1	1	0	1	0	1	0	0	0	0	1	1	1	0	#NULL!	0	1	5.25941	4.42437
1228	80	1	1	3	0	1	0	2	29.6665	33730	0.249	35	1	0	0	1	0	1	0	1	1	0	0	1	1	1	6	0	1	3.83847	3.09651
1229	77	2	4	25	0	1	0	3	26.0953	554	0.277	37	0	1	0	1	1	1	0	0	0	0	0	0	0	0	#NULL!	0	0	5.24846	5.24846
1230	65	1	3	1	1	1	0	3	18.424	2560	0.249	30	1	1	0	1	0	1	0	0	0	0	0	0	0	0	#NULL!	0	0	5.25667	5.25667
1231	89	2	1	56	1	1	0	3	25.5556	927	0.249	46	0	0	0	0	1	1	0	1	1	0	0	1	0	1	6	0	0	0.219028	0.219028
1232	84	1	1	60	0	1	1	2	21.6343	7070	0.296	47	1	0	0	1	0	1	0	1	1	0	0	1	1	1	1	1	1	3.14305	2.45859
1233	76	1	3	168	1	1	1	2	29.1596	3660	0.766	30	1	1	1	1	0	1	0	1	1	1	1	0	0	0	#NULL!	0	0	5.19918	5.19918
1234	79	2	4	80	1	1	0	3	46.5287	1350	1.336	39	1	1	0	1	0	1	1	1	0	0	0	1	1	1	6	0	1	1.5989	1.30322
1235	89	2	1	2	1	1	0	2	21.3333	7890	0.249	30	1	1	0	1	0	1	1	0	1	0	0	1	0	1	6	0	0	3.62218	3.62218
1236	66	1	1	1	1	1	0	3	27.027	3920	0.435	35	1	0	0	0	0	1	0	1	1	1	0	0	0	0	#NULL!	0	0	5.16359	5.16359
1237	72	1	2	15	0	0	0	2	24.8047	1090	1.053	24	1	1	0	1	0	1	0	0	0	0	0	1	0	1	6	0	0	3.53183	3.53183
1238	48	2	2	43	1	1	0	2	29.5159	3700	0.249	43	1	1	0	1	0	1	0	1	1	0	0	0	0	0	#NULL!	0	0	5.14442	5.14442
1239	73	1	6	79	1	1	0	3	31.3149	1330	0.792	79	1	1	0	1	0	1	0	1	0	0	0	1	0	1	6	0	0	4.3614	4.3614
1240	54	2	2	2	0	1	0	2	24.3865	165	1.026	35	0	1	0	1	1	1	1	0	0	0	0	0	0	0	#NULL!	0	0	5.13347	5.13347
1241	62	1	6	12	1	1	0	2	25.8824	1990	0.249	77	1	1	0	1	0	1	0	1	1	1	0	1	1	0	#NULL!	0	1	5.12526	1.68925
1242	46	1	2	1	0	1	0	2	25.6874	357	1.431	33	1	1	0	1	0	0	0	0	0	0	0	0	0	0	#NULL!	0	0	5.11978	5.11978
1243	76	1	1	1	1	1	0	2	24.8585	10210	0.249	37	1	1	0	1	0	1	0	1	1	0	0	1	1	1	1	1	1	3.66872	0.553046
1244	84	1	1	6	0	1	0	2	28.6412	3110	2.222	47	1	1	0	0	0	1	0	1	0	0	0	1	0	1	6	0	0	2.21492	2.21492
1245	70	1	1	4	1	1	0	2	28.0428	36	23.974	40	1	1	0	0	0	1	0	0	0	0	0	1	1	1	6	0	1	2.68583	1.60164
1246	56	2	6	24	1	1	0	2	32.4445	702	0.249	56	1	1	0	0	0	0	0	0	0	0	0	0	0	0	#NULL!	0	0	5.07598	5.07598
1247	84	1	6	1	1	1	0	2	19.0632	66260	0.249	34	1	0	0	0	0	0	0	1	1	0	0	1	0	1	6	0	0	0.506502	0.506502
1248	58	1	2	3	0	0	0	3	28.699	774	0.44	33	1	1	0	1	0	1	0	0	0	0	0	0	0	0	#NULL!	0	0	5.06502	5.06502
1249	66	1	1	7	1	0	1	2	25.3444	1140	0.445	44	1	1	0	1	0	1	0	1	1	0	0	0	0	0	#NULL!	0	0	5.06229	5.06229
1250	72	1	3	10	0	1	1	2	30.1162	13770	0.249	35	1	1	0	0	0	1	1	0	1	0	0	0	0	0	#NULL!	0	0	5.05681	5.05681
1251	59	1	1	36	0	0	0	1	26.7848	878	0.249	29	1	1	0	1	0	0	1	0	1	1	0	0	0	0	#NULL!	0	0	5.02943	5.02943
1252	56	1	2	2	1	0	0	2	30.1162	1730	0.281	25	1	1	0	1	1	1	0	0	1	0	0	0	0	0	#NULL!	0	0	5.02396	5.02396
1253	66	1	1	12	1	1	0	2	29.3658	1990	0.301	25	1	1	0	1	0	1	1	1	1	0	1	1	1	1	6	0	1	1.80151	0.884326
1254	79	2	4	1	0	1	0	2	33.1111	4810	0.249	55	1	1	0	1	0	1	1	0	0	0	0	0	0	0	#NULL!	0	0	5.00479	5.00479
1255	73	1	1	48	0	1	0	2	26.4822	1030	1.053	39	1	1	0	1	0	1	0	0	1	0	0	0	0	0	#NULL!	0	0	4.9911	4.9911
1256	77	1	3	2	0	1	0	2	24.3865	4170	0.249	60	1	1	0	0	0	1	0	0	1	0	0	1	1	1	2	1	0	4.26831	4.26831
1257	60	2	2	5	1	1	0	3	21.9138	1320	1.581	25	1	1	0	1	1	1	0	0	1	0	0	1	1	1	2	1	0	0.229979	0.229979
1258	67	1	5	96	0	1	1	2	18.1061	3340	0.26	32	1	1	0	1	0	0	0	0	0	0	0	1	0	1	6	0	0	1.62355	1.62355
1259	74	1	4	5	1	1	1	3	39.4464	1900	12.608	44	1	1	1	1	1	1	1	0	0	0	1	0	0	0	#NULL!	0	0	4.96372	4.96372
1260	58	1	5	24	0	0	0	2	29.9359	724	0.466	26	1	1	1	1	0	1	0	0	0	0	0	0	0	0	#NULL!	0	0	4.95277	4.95277
1261	53	1	6	12	0	0	0	2	27.9155	1270	0.299	29	1	1	1	1	1	0	0	0	0	0	0	0	0	0	#NULL!	0	0	4.94456	4.94456
1262	80	1	4	2	0	1	0	2	23.067	45920	0.395	40	1	1	0	0	0	1	0	1	1	0	1	1	1	1	6	0	1	3.11841	0.908966
1263	62	1	1	1	1	1	0	2	30.0712	2700	0.249	44	1	1	0	0	0	1	0	1	0	1	1	0	0	0	#NULL!	0	0	4.93361	4.93361
1264	74	1	4	72	1	1	1	3	35.2941	7840	0.249	63	1	1	0	1	1	1	0	1	1	0	0	1	1	1	1	1	0	0.736482	0.736482
1265	66	1	2	3	0	1	0	2	30.4687	233	0.249	34	1	1	1	1	0	1	0	0	1	0	0	0	0	0	#NULL!	0	0	4.92813	4.92813
1266	47	1	1	30	1	1	0	1	29.2011	249	0.249	30	1	1	1	1	1	1	0	0	0	0	0	0	0	0	#NULL!	0	0	4.91444	4.91444
1267	86	2	6	6	1	1	0	2	35.8408	1780	0.249	22	1	1	0	1	0	1	0	0	1	0	0	1	1	0	#NULL!	0	1	4.90897	3.90418
1268	57	1	1	1	0	0	0	2	23.1834	3620	0.249	36	1	1	0	0	1	1	1	0	1	0	0	0	0	0	#NULL!	0	0	4.90897	4.90897
1269	81	1	1	2	1	1	0	2	29.5457	8450	0.249	31	1	1	0	1	1	1	0	1	1	0	0	1	1	1	6	0	1	2.07529	1.81793
1270	74	2	2	9	0	1	0	2	28.6667	703	0.249	40	1	1	0	1	0	0	0	0	0	0	0	0	0	0	#NULL!	0	0	4.8898	4.8898
1271	57	1	1	12	0	0	0	2	25.665	205	0.249	24	1	1	0	1	1	0	0	0	1	0	0	1	0	1	6	0	0	0.720055	0.720055
1272	51	2	6	1	0	0	0	2	23.5304	2370	0.249	24	1	1	1	1	0	1	0	0	0	1	1	0	0	0	#NULL!	0	0	4.87611	4.87611
1273	75	1	1	9	0	1	0	3	27.1416	14240	23.959	38	1	1	0	0	1	1	0	0	1	0	0	1	1	1	4	1	1	0.4846	0.0109514
1274	65	1	1	2	0	1	0	2	34.3434	382	0.839	34	1	1	0	1	0	1	0	1	1	0	0	0	0	0	#NULL!	0	0	4.87064	4.87064
1275	81	1	6	180	1	0	0	2	24.5675	848	0.249	75	1	1	0	0	0	1	1	0	0	0	0	1	0	1	6	0	0	0.720055	0.720055
1276	56	2	2	1.5	0	0	0	2	22.9803	1650	0.249	15	1	1	0	1	1	1	1	0	0	1	1	0	0	0	#NULL!	0	0	4.85147	4.85147
1277	63	1	6	0.5	0	1	0	1	27.7744	2360	0.249	57	1	1	0	0	0	1	0	1	0	0	0	0	0	0	#NULL!	0	0	4.81314	4.81314
1278	55	1	1	16	0	1	0	2	37.6953	686	0.249	33	1	1	1	1	0	0	0	0	1	0	0	0	0	0	#NULL!	0	0	4.80767	4.80767
1279	65	1	3	12	1	1	0	2	28.9008	5930	0.249	17	1	1	0	1	0	1	0	0	0	1	1	0	0	0	#NULL!	0	0	4.79945	4.79945
1280	59	1	1	3	0	0	0	2	22.4986	867	0.45	19	1	1	1	1	1	1	0	0	1	0	1	1	0	1	6	0	0	3.36208	3.36208
1281	50	1	6	1	1	0	0	2	26.7949	406	0.249	36	1	1	0	1	1	1	0	0	0	0	0	0	0	0	#NULL!	0	0	4.78029	4.78029
1282	39	1	2	0.5	0	0	0	2	28.9008	813	0.249	35	1	1	0	1	1	1	0	1	0	0	0	1	1	0	#NULL!	0	1	4.78029	2.02053
1283	67	2	1	11	1	1	0	3	33.5217	2740	0.427	35	1	1	0	1	1	1	0	1	1	0	0	1	1	1	1	1	1	3.55647	1.76865
1284	69	1	1	1	1	1	0	3	27.8866	9340	0.923	30	1	1	0	1	0	1	0	0	1	0	0	1	1	1	2	1	0	0.0383299	0.0383299
1285	62	1	4	120	1	1	0	2	40.4398	1580	4.819	44	1	1	0	1	0	1	0	1	0	0	0	0	0	0	#NULL!	0	0	4.75565	4.75565
1286	84	2	4	57	1	1	0	3	28.3447	2380	17.33	65	1	0	0	1	0	1	0	1	0	0	0	1	1	1	1	1	0	0.199863	0.199863
1287	60	1	2	1	1	0	0	2	29.1667	173	17.944	21	1	1	0	1	0	1	1	0	0	0	0	0	0	0	#NULL!	0	0	4.75017	4.75017
1288	66	2	1	48	1	1	0	2	27.7296	#NULL!	1.43	35	1	1	0	1	1	1	0	0	1	0	0	1	1	1	2	1	0	0.271047	0.271047
1289	59	1	6	0.5	0	1	0	2	24.4603	115	0.381	82	1	1	0	0	0	0	0	0	0	0	1	0	0	0	#NULL!	0	0	4.73101	4.73101
1290	57	1	6	0.5	0	0	0	1	26.9718	274	0.249	63	1	0	0	0	0	0	0	0	0	1	0	0	0	0	#NULL!	0	0	4.72279	4.72279
1291	84	2	3	72	0	1	0	2	23.7253	1380	0.249	36	1	1	0	1	0	1	1	1	1	0	0	1	1	1	2	1	0	4.21629	4.21629
1292	73	1	1	1	0	1	0	2	25.333	2800	0.249	37	1	1	0	1	1	1	0	0	1	0	0	0	0	0	#NULL!	0	0	4.71184	4.71184
1293	81	2	6	2	1	1	0	2	29.0861	2360	0.26	50	1	1	0	1	0	1	0	0	0	0	0	1	1	1	1	1	0	2.7488	2.7488
1294	46	1	1	6	0	0	0	2	20.679	2390	0.249	35	1	1	1	1	0	1	0	0	1	0	0	0	0	0	#NULL!	0	0	4.69815	4.69815
1295	74	2	1	60	0	1	0	2	37.2959	1620	0.249	34	1	1	0	1	0	1	0	0	0	0	0	0	0	0	#NULL!	0	0	4.69268	4.69268
1296	74	2	1	24	1	1	0	3	31.8458	9100	0.249	39	1	1	0	1	0	1	1	1	1	0	0	1	1	1	1	1	1	1.46749	1.02943
1297	46	1	2	10	1	1	0	2	33.1398	1340	0.463	30	1	1	0	1	0	1	1	1	1	0	0	0	0	0	#NULL!	0	0	4.68446	4.68446
1298	72	2	4	60	0	1	0	3	33.5068	4820	0.249	45	1	0	0	1	0	1	1	1	1	1	0	1	0	1	6	0	0	0.284736	0.284736
1299	71	2	6	6	0	1	0	2	21.5287	9060	43.033	57	1	0	0	0	0	1	0	1	0	0	0	0	0	0	#NULL!	0	0	4.67351	4.67351
1300	70	1	1	36	1	1	1	2	30.2768	745	0.417	40	1	1	0	1	0	1	0	1	1	0	0	1	1	0	#NULL!	0	1	4.6653	3.90965
1301	84	2	1	48	1	1	1	3	32.8889	1370	0.249	36	0	1	0	0	1	1	0	0	0	0	0	1	0	1	6	0	0	2.17385	2.17385
1302	44	1	1	24	1	0	0	2	25.0967	5980	0.393	26	1	1	0	1	1	1	1	1	0	0	0	1	1	1	1	1	1	3.61396	0.577687
1303	56	1	1	1	1	1	1	2	21.9136	1700	0.249	39	1	1	0	0	1	1	0	1	1	0	0	1	1	0	#NULL!	0	1	4.63792	2.70226
1304	61	1	2	1	0	0	0	1	28.306	405	0.249	65	1	1	0	0	0	0	0	0	0	1	0	0	0	0	#NULL!	0	0	4.62423	4.62423
1305	67	1	1	7	1	1	1	2	31.4453	1080	11.888	37	0	1	0	1	1	1	1	0	1	1	0	1	1	1	1	1	1	1.54141	0.714579
1306	79	2	6	58	0	1	1	3	32.1355	9350	0.249	80	1	0	0	1	0	1	1	1	1	0	0	1	1	1	1	1	1	1.60986	0.520192
1307	54	1	2	4	0	1	0	2	26.3545	308	0.249	15	1	1	0	1	1	1	0	0	0	0	0	1	1	0	#NULL!	0	1	4.61602	2.04791
1308	53	2	4	12	0	1	0	3	30.6778	9050	49.296	44	1	1	0	0	0	1	0	0	0	0	0	0	0	0	#NULL!	0	0	4.59959	4.59959
1309	83	1	2	4	0	0	0	2	24.6755	435	0.249	42	1	1	0	1	1	1	0	0	0	0	0	0	0	0	#NULL!	0	0	4.59959	4.59959
1310	88	2	6	3	0	1	0	2	20.7756	21260	0.336	51	1	1	0	0	0	1	1	1	0	0	0	1	1	1	1	1	1	0.728268	0.651608
1311	71	1	1	14	1	1	0	2	27.7319	8390	0.249	31	1	1	1	1	0	1	1	1	1	0	1	0	0	0	#NULL!	0	0	4.59685	4.59685
1312	81	2	1	7	1	0	0	2	22.2222	2530	0.249	60	1	0	0	0	0	1	1	0	0	0	0	1	1	0	#NULL!	0	1	4.58864	2.14648
1313	86	2	2	108	0	1	0	3	24.4494	4050	0.249	32	1	1	0	1	0	1	0	1	1	0	1	0	0	0	#NULL!	0	0	4.564	4.564
1314	83	1	2	108	1	1	0	2	28.3874	2990	1.108	33	1	1	0	0	1	1	1	1	0	0	0	1	0	1	6	0	0	3.83299	3.83299
1315	82	1	1	27	1	1	1	3	26.847	20790	0.249	20	1	0	0	1	0	1	0	0	1	0	0	1	1	1	1	1	1	0.876112	0.810404
1316	57	1	6	60	0	0	0	3	30.2528	1490	0.493	40	1	1	0	1	0	1	1	0	0	1	0	1	1	0	#NULL!	0	1	4.55031	1.51951
1317	50	1	6	0.5	0	0	0	1	29.3031	219	0.988	75	1	1	0	0	0	0	0	0	0	1	0	0	0	0	#NULL!	0	0	4.54483	4.54483
1318	63	1	6	1	0	1	0	2	30.9917	715	0.324	37	1	1	0	1	0	0	0	0	0	0	0	0	0	0	#NULL!	0	0	4.53936	4.53936
1319	62	1	1	1	1	1	0	2	23.9	1830	0.249	25	1	1	0	1	0	1	0	0	0	0	0	0	0	0	#NULL!	0	0	4.53114	4.53114
1320	68	1	5	24	0	0	1	2	20.6799	2710	0.249	30	1	1	0	1	0	1	1	0	0	0	0	1	1	1	2	1	1	2.34634	0.752909
1321	70	1	1	1	1	1	0	2	36.6526	976	0.249	32	1	1	0	1	0	1	0	1	1	1	1	1	1	1	1	1	1	3.87406	0.991102
1322	69	2	6	12	0	1	0	2	25.7778	1700	0.249	45	1	0	0	0	0	1	1	0	1	0	0	1	1	0	#NULL!	0	1	4.48186	2.87474
1323	66	2	1	2	0	0	0	2	22.8129	3070	0.249	34	1	1	0	1	0	1	0	0	0	1	0	0	0	0	#NULL!	0	0	4.49281	4.49281
1324	75	1	2	1	0	1	1	2	28.0404	1900	0.249	35	1	1	0	1	0	0	0	0	0	0	0	0	0	0	#NULL!	0	0	4.48734	4.48734
1325	61	1	4	29	0	1	0	2	35.1067	690	0.249	64	1	0	0	1	0	1	0	1	1	0	0	1	1	1	2	1	1	4.11499	2.51882
1326	71	1	1	1	1	0	1	3	26.1583	2220	8.045	64	1	0	0	1	0	1	0	0	1	0	0	1	1	1	7	1	1	2.28611	1.98768
1327	77	1	3	204.164	0	1	0	3	28.306	7270	1.178	25	1	1	0	1	0	1	0	1	0	1	1	1	0	1	6	0	0	3.91786	3.91786
1328	79	1	1	216	1	1	0	3	24.6045	5730	0.249	42	1	0	0	1	0	1	0	1	1	0	0	0	0	0	#NULL!	0	0	4.46543	4.46543
1329	56	1	1	1	0	0	0	2	26.5118	2180	0.249	29	1	1	1	1	1	0	0	0	1	1	1	0	0	0	#NULL!	0	0	4.4627	4.4627
1330	67	2	6	1	0	0	0	2	25.5661	1510	0.249	11	0	1	0	1	1	1	1	0	0	0	0	0	0	0	#NULL!	0	0	4.4627	4.4627
1331	67	2	6	1	0	0	0	3	25.0885	960	0.249	33	1	1	0	1	1	1	1	1	1	0	0	0	0	0	#NULL!	0	0	4.45448	4.45448
1332	60	1	6	4	0	1	1	1	27.4406	543	0.249	65	1	0	0	0	0	1	0	0	0	0	0	0	0	0	#NULL!	0	0	4.44353	4.44353
1333	61	1	1	10	1	1	0	1	20.5061	545	0.249	36	1	1	1	1	0	1	1	0	0	1	0	1	1	0	#NULL!	0	1	4.42984	1.68925
1334	66	1	1	11	1	1	0	2	37.756	447	0.249	47	1	1	0	1	0	1	0	0	0	0	1	0	0	0	#NULL!	0	0	4.4271	4.4271
1335	55	2	1	3	1	0	0	2	30.8889	1890	0.249	36	1	1	0	1	1	1	1	0	1	1	0	0	0	0	#NULL!	0	0	4.42437	4.42437
1336	70	1	2	4	0	1	0	2	29.5848	1160	0.591	25	1	1	0	1	0	0	0	0	0	0	1	0	0	0	#NULL!	0	0	4.42437	4.42437
1337	73	2	1	72	0	1	0	2	20.2395	6160	0.249	39	1	1	0	1	1	1	1	1	1	1	1	1	1	1	6	0	1	3.66598	0.123203
1338	68	2	3	6	0	1	0	2	33.0288	18980	0.249	44	1	0	0	1	0	1	0	1	1	0	0	0	0	0	#NULL!	0	0	4.41068	4.41068
1339	81	1	1	3	1	1	1	3	28.3531	6420	0.807	68	0	0	0	1	0	1	0	1	1	0	0	1	0	1	6	0	0	0.188912	0.188912
1340	55	1	2	3	0	0	1	2	21.3407	1130	0.388	28	1	1	0	1	0	1	0	1	1	0	0	1	1	0	#NULL!	0	1	4.39699	2.43395
1341	67	1	3	4	0	1	1	2	22.0581	2420	0.566	37	1	1	0	0	0	1	0	0	0	0	0	1	0	1	6	0	0	1.32786	1.32786
1342	82	2	3	2	1	1	1	2	31.2026	5040	20.285	25	1	0	0	1	0	1	1	1	1	0	0	0	0	0	#NULL!	0	0	4.38604	4.38604
1343	60	1	1	4	1	1	0	2	26.1286	12450	0.249	35	1	1	0	1	0	1	0	1	1	0	0	1	0	1	6	0	0	0.613279	0.613279
1344	68	1	2	1	1	1	0	1	25.5937	724	0.249	33	1	1	0	1	0	1	1	0	0	0	0	0	0	0	#NULL!	0	0	4.37235	4.37235
1345	80	2	2	2	0	1	0	3	33.3276	1260	0.249	26	1	1	0	1	1	1	1	0	0	0	0	1	0	1	6	0	0	2.82546	2.82546
1346	81	1	1	4	1	1	1	2	32.45	1050	0.281	38	1	1	0	0	0	1	0	0	1	0	1	1	1	1	1	1	1	3.55647	3.32101
1347	57	1	2	1	0	0	0	2	35.9092	816	0.249	24	1	1	1	1	0	1	0	0	0	0	0	0	0	0	#NULL!	0	0	4.34771	4.34771
1348	64	1	4	11	0	0	0	2	23.044	301	0.249	45	1	1	0	0	0	0	0	0	0	0	0	1	0	1	6	0	0	0.70089	0.70089
1349	73	1	6	5	0	0	0	3	25.4685	26220	0.419	65	0	0	0	1	0	1	0	0	0	0	0	1	1	1	1	1	0	0.0164271	0.0164271
1350	80	1	6	2	1	0	1	2	26.6728	1510	0.249	38	1	1	0	0	0	1	1	0	0	0	0	0	0	0	#NULL!	0	0	4.33949	4.33949
1351	76	2	3	4	0	1	0	2	19.1854	1720	0.249	65	1	0	0	1	0	1	0	0	0	0	0	1	1	1	1	1	1	3.54825	3.31006
1352	96	2	3	92	1	1	0	2	34.1059	768	0.249	45	0	0	0	1	0	1	0	0	0	0	0	1	1	1	1	1	1	0.613279	0.569473
1353	86	2	4	12	1	1	0	3	40.0364	6560	0.249	60	1	0	0	1	0	1	1	1	1	0	0	1	1	1	1	1	1	1.1718	1.14442
1354	77	2	2	1	0	1	0	2	22.4941	284	1.594	36	1	1	0	1	1	1	1	0	1	0	0	0	0	0	#NULL!	0	0	4.32854	4.32854
1355	52	2	1	2	1	1	0	3	36.6841	37000	0.249	41	0	1	0	0	1	0	0	1	1	0	0	1	1	1	2	1	0	3.45243	3.45243
1356	83	2	4	2	1	1	0	2	22.9398	1750	0.249	45	1	0	0	0	0	1	0	1	1	0	0	0	0	0	#NULL!	0	0	4.31211	4.31211
1357	88	2	1	3	0	0	0	2	29.7898	1980	0.249	30	1	1	0	1	0	1	0	1	1	0	0	1	1	0	#NULL!	0	1	4.31211	1.54962
1358	59	2	1	41	0	1	0	2	30.5931	1740	0.394	32	1	1	0	1	0	1	0	0	1	1	0	0	0	0	#NULL!	0	0	4.30116	4.30116
1359	80	1	1	49	1	1	0	3	23.8445	2390	0.249	26	1	1	0	1	0	1	1	0	1	0	0	1	1	1	1	1	0	0.906229	0.906229
1360	76	2	3	120	1	1	0	3	18.0172	7780	0.249	26	1	1	0	1	0	1	1	0	1	0	0	1	0	1	6	0	0	0.377823	0.377823
1361	71	2	6	81	1	1	0	3	36.4733	1230	0.249	30	1	1	0	1	1	1	0	1	1	0	1	1	1	0	#NULL!	0	1	4.27926	1.04038
1362	66	1	1	2	1	1	1	3	23.1405	13440	0.249	51	1	0	0	0	0	1	0	1	1	0	0	1	0	1	6	0	0	0.555784	0.555784
1363	79	2	6	2	1	1	0	2	24.6094	3220	0.249	45	1	0	0	0	0	1	0	0	0	0	0	1	1	1	1	1	1	0.807666	0.77755
1364	83	1	1	9	0	1	1	2	20.83	13940	0.249	35	1	1	0	1	1	1	0	0	1	0	0	1	0	1	6	0	0	0.490075	0.490075
1365	53	1	2	3.03947	0	0	0	2	31.2462	1542	0.249	22	1	1	0	1	1	1	0	0	0	0	0	0	0	0	#NULL!	0	0	4.08761	4.08761
1366	71	2	6	0.5	0	1	0	2	24.0238	224	0.249	64	1	1	0	1	0	1	0	1	0	0	0	0	0	0	#NULL!	0	0	4.25462	4.25462
1367	50	2	2	8	0	0	0	2	29.4076	1120	0.249	28	1	1	0	1	0	1	0	0	0	0	0	1	1	1	2	1	0	1.74127	1.74127
1368	59	1	2	8	0	0	0	2	27.8547	713	0.249	30	1	1	0	1	1	1	0	0	0	0	1	0	0	0	#NULL!	0	0	4.23819	4.23819
1369	83	1	1	4	0	1	1	2	35.1562	1280	0.783	66	1	0	0	0	0	1	1	1	1	0	0	1	1	1	1	1	1	3.66051	1.7577
1370	70	1	1	11	0	0	0	2	27.8132	1590	0.249	38	1	1	0	1	0	1	1	0	1	1	0	0	0	0	#NULL!	0	0	4.23272	4.23272
1371	59	1	1	5	1	1	0	2	27.3437	1540	0.249	38	1	1	0	1	1	1	0	1	1	0	0	1	1	0	#NULL!	0	1	4.2245	0.312115
1372	86	1	4	12	0	1	1	3	27.7616	3180	0.249	55	1	1	0	1	1	1	0	1	1	0	0	1	0	1	6	0	0	2.74333	2.74333
1373	26	1	6	0.5	0	0	0	1	25.1825	70	2.655	48	0	0	0	0	0	0	0	0	0	0	0	0	0	0	#NULL!	0	0	4.21903	4.21903
1374	90	1	1	3	0	1	0	2	25.3906	4640	1.029	29	1	1	0	0	0	1	0	1	1	0	0	1	0	1	6	0	0	2.37919	2.37919
1375	72	1	4	2	0	1	0	2	27.6361	3800	0.249	37	1	1	0	1	0	1	1	0	0	0	0	0	0	0	#NULL!	0	0	4.20534	4.20534
1376	50	1	5	2	0	1	0	2	19.433	194	0.271	20	1	1	0	1	1	1	1	1	1	0	0	0	0	0	#NULL!	0	0	4.19986	4.19986
1377	73	1	3	25	1	1	0	2	28.7356	1220	0.249	37	1	1	0	0	1	1	0	1	0	0	0	1	0	1	6	0	0	3.18412	3.18412
1378	49	1	1	10	1	0	0	2	27.1626	381	0.249	43	1	1	0	0	1	1	0	1	1	0	0	0	0	0	#NULL!	0	0	4.18617	4.18617
1379	47	1	3	3	0	0	0	2	32.1929	182	2.708	39	1	1	0	0	1	1	0	0	0	0	0	0	0	0	#NULL!	0	0	4.1807	4.1807
1380	77	1	1	1	0	1	0	2	31.5747	2060	0.249	29	1	1	0	1	0	1	1	0	0	0	0	0	0	0	#NULL!	0	0	4.17522	4.17522
1381	60	1	1	1.5	0	1	0	2	38.2002	751	0.391	25	1	1	1	1	0	1	0	1	1	1	1	0	0	0	#NULL!	0	0	4.16153	4.16153
1382	81	1	1	5	1	1	0	2	26.5347	2590	0.249	33	1	1	0	1	0	1	0	1	1	0	0	1	1	1	2	1	0	3.99726	3.99726
1383	77	2	6	3	0	1	0	2	24.9896	3580	0.249	34	1	1	0	1	1	1	0	0	0	0	0	0	0	0	#NULL!	0	0	4.14237	4.14237
1384	78	2	1	39	1	1	0	3	26.8352	7130	0.261	68	1	0	0	1	0	1	0	1	0	0	0	1	1	1	5	1	1	2.16838	0.804928
1385	77	1	3	33	0	1	0	4	23.1274	200160	0.732	21	1	0	0	0	0	1	0	1	1	0	0	1	1	1	1	1	1	0.0848734	0.0465435
1386	55	2	2	4	1	0	0	2	26.0845	260	0.249	36	1	1	0	1	1	1	1	0	0	0	0	0	0	0	#NULL!	0	0	4.10951	4.10951
1387	61	1	6	66	1	1	0	2	23.3234	530	1.559	31	1	1	0	1	1	1	1	1	1	0	0	0	0	0	#NULL!	0	0	4.10951	4.10951
1388	86	2	2	3	0	1	0	3	28.5075	6550	0.249	53	1	1	0	0	0	1	1	1	1	0	0	0	0	0	#NULL!	0	0	4.10404	4.10404
1389	77	1	4	1	0	1	0	3	22.2291	2110	0.249	33	1	1	0	0	1	1	0	0	1	0	0	0	0	0	#NULL!	0	0	4.09856	4.09856
1390	69	2	1	3	1	1	0	2	20.6667	982	0.249	43	1	1	0	1	1	1	0	0	0	1	0	0	0	0	#NULL!	0	0	4.08487	4.08487
1391	83	2	1	19	1	1	0	2	31.0529	14240	0.255	32	1	1	0	0	1	1	0	0	1	0	0	1	1	1	2	1	0	1.96851	1.96851
1392	63	1	6	2	1	1	0	3	32.9112	15760	0.249	64	1	1	0	1	0	1	0	0	0	0	0	0	0	0	#NULL!	0	0	4.07118	4.07118
1393	66	1	3	310	1	1	0	2	24.9372	4180	0.316	50	1	1	0	1	1	1	1	0	0	1	1	1	1	1	2	1	1	3.15948	2.987
1394	75	1	6	1	1	1	0	3	23.7698	940	0.249	24	1	1	0	1	1	1	0	0	0	0	0	0	0	0	#NULL!	0	0	4.06845	4.06845
1395	67	1	1	13	0	0	0	2	31.9559	750	0.33	32	1	1	0	1	0	1	0	0	1	0	0	1	1	1	2	1	0	1.03217	1.03217
1396	56	1	1	1.5	0	1	0	2	28.2007	338	0.81	27	1	1	1	1	0	1	0	0	0	1	0	0	0	0	#NULL!	0	0	4.04107	4.04107
1397	81	1	1	46	1	1	1	2	28.4091	6790	0.249	59	0	0	0	1	0	1	0	1	1	0	0	1	1	1	2	1	1	0.750171	0.555784
1398	80	2	4	22	0	1	0	2	33.7838	414	0.249	55	1	1	0	0	0	1	1	0	1	0	0	0	0	0	#NULL!	0	0	4.02464	4.02464
1399	78	1	1	0.5	1	1	0	2	35.713	619	0.323	35	1	1	1	0	0	1	0	1	1	0	0	0	0	0	#NULL!	0	0	3.99452	3.99452
1400	48	1	6	1	0	0	0	2	20.6541	5830	0.249	15	1	1	1	1	1	1	1	0	0	1	0	0	0	0	#NULL!	0	0	3.97536	3.97536
1401	55	1	1	0.5	0	0	1	2	24.6094	875	0.471	30	1	1	1	1	1	1	0	0	1	0	0	0	0	0	#NULL!	0	0	3.96441	3.96441
1402	77	1	4	0.5	1	1	1	2	30.2843	3780	1.178	38	1	1	0	1	0	1	0	0	1	0	0	0	0	0	#NULL!	0	0	3.95619	3.95619
1403	37	1	6	36	0	0	0	2	32.9796	3560	0.35	40	1	1	1	1	1	1	0	0	0	1	0	1	1	0	#NULL!	0	1	3.94798	3.01985
1404	39	1	1	12	0	0	0	2	32.112	1920	2.286	26	1	1	1	1	1	1	1	0	1	1	0	1	1	1	2	1	0	3.10198	3.10198
1405	48	2	2	12.0329	0	0	0	2	38.6755	3360	0.464	28	1	1	0	1	0	1	0	0	0	0	0	0	0	0	#NULL!	0	0	3.92882	3.92882
1406	49	2	2	1	1	1	0	2	25.221	70	0.249	30	1	1	0	1	1	1	0	0	0	0	0	0	0	0	#NULL!	0	0	3.92608	3.92608
1407	71	1	6	0.5	0	1	0	1	31.7535	926	0.249	53	1	1	0	0	0	0	0	0	0	0	0	0	0	0	#NULL!	0	0	3.91786	3.91786
1408	66	2	6	12	0	1	0	2	32.2581	2540	0.391	28	1	1	0	1	0	1	0	0	0	0	0	1	0	1	6	0	0	0.533881	0.533881
1409	79	2	4	1	0	1	0	3	29.9688	6210	0.249	36	1	1	0	1	0	1	1	1	1	0	0	0	0	0	#NULL!	0	0	3.90965	3.90965
1410	67	1	1	0.5	1	1	1	2	31.1111	2580	0.249	23	1	1	1	1	1	1	1	0	1	1	1	0	0	0	#NULL!	0	0	3.90965	3.90965
1411	67	1	1	1	1	1	0	2	30.4867	3320	0.249	36	1	1	1	1	1	1	0	1	1	1	1	1	1	0	#NULL!	0	1	3.90691	2.33539
1412	88	2	4	3	0	1	0	2	24.5268	7370	0.341	58	1	1	0	0	0	1	1	0	0	0	0	0	0	0	#NULL!	0	0	3.87132	3.87132
1413	62	2	4	24	1	1	0	2	26.4463	2640	0.498	42	1	0	0	1	0	1	1	1	1	0	0	1	1	0	#NULL!	0	1	3.86858	0.0930869
1414	70	1	2	10	0	1	0	2	26.8726	1690	0.249	27	1	1	0	1	0	1	1	1	0	0	0	0	0	0	#NULL!	0	0	3.85489	3.85489
1415	75	2	3	12	0	1	0	3	24.1965	113080	0.292	35	1	1	0	0	0	1	0	1	0	0	0	1	1	1	1	1	0	1.96851	1.96851
1416	73	1	3	1	0	1	1	3	20.5882	468	0.249	27	1	1	0	1	0	1	1	0	0	0	1	0	0	0	#NULL!	0	0	3.7974	3.7974
1417	75	2	2	132	0	0	0	2	26.2985	1120	0.249	27	1	1	1	1	1	1	0	0	0	0	1	0	0	0	#NULL!	0	0	3.78371	3.78371
1418	56	1	1	3	1	0	0	2	21.1553	5670	0.342	34	1	1	0	1	1	1	1	1	1	0	0	1	1	0	#NULL!	0	1	3.75359	1.48665
1419	78	1	1	24	1	1	0	2	25.7819	7580	0.249	26	0	1	0	1	0	1	0	0	0	0	0	1	1	1	2	1	0	0.219028	0.219028
1420	39	1	6	8	0	1	0	2	38.5913	1140	0.38	29	1	1	0	1	1	1	0	0	0	0	0	0	0	0	#NULL!	0	0	3.7399	3.7399
1421	57	1	5	3	0	0	0	2	20.6193	1010	0.249	18	1	1	0	1	0	1	0	0	1	0	0	1	1	1	0	#NULL!	1	3.55099	2.77618
1422	71	1	1	132	1	1	0	2	29.4076	435	0.249	40	1	1	0	1	0	1	0	0	1	1	0	0	0	0	#NULL!	0	0	3.70705	3.70705
1423	70	1	1	1	0	1	0	2	31.5115	1150	0.263	30	1	1	1	1	0	1	0	1	1	1	0	0	0	0	#NULL!	0	0	3.6961	3.6961
1424	31	1	2	2	0	0	0	1	36.8898	152	1.919	24	1	1	0	1	1	1	0	1	0	0	0	0	0	0	#NULL!	0	0	3.68789	3.68789
1425	52	1	1	6	0	1	0	1	27.6185	229	0.249	20	1	1	1	1	0	1	0	1	1	1	1	0	0	0	#NULL!	0	0	3.68241	3.68241
1426	69	2	4	60	1	1	1	3	41.7078	782	1.375	55	1	1	0	1	0	1	1	1	1	0	0	1	1	1	1	1	1	0.862423	0.125941
1427	57	1	5	4	1	1	0	2	30.2528	1280	0.249	28	1	1	0	1	1	1	0	0	0	0	0	0	0	0	#NULL!	0	0	3.67693	3.67693
1428	78	1	1	3	0	0	1	2	25.3155	9600	0.249	37	1	1	0	1	1	1	1	1	1	0	0	1	0	1	6	0	0	2.77344	2.77344
